# Supplementary material for: Identification of natural Zika virus peptides presented on the surface of paediatric brain tumour cells by HLA class I
Source: PLoS One. 2025 Oct 30;20(10):e0335726. doi: 10.1371/journal.pone.0335726 (PMC12574884; doi:10.1371/journal.pone.0335726)
Supplement: S1 Table — (XLSX) [file pone.0335726.s001.xlsx]

## Sheet: Sup T1. GSEA Leading Edge Genes
GSEA Analysis of ZIKV-infected USP7 (global proteome)							GSEA Analysis of ZIKV-positive GBM (RNA-Seq)
CLASS I MHC MEDIATED ANTIGEN PROCESSING & PRESENTATION		ADAPTIVE IMMUNE SYSTEM		INNATE IMMUNE SYSTEM			CLASS I MHC MEDIATED ANTIGEN PROCESSING & PRESENTATION		TCR SIGNALING		NEUTROPHIL DEGRANULATION		C-TYPE LECTIN RECEPTORS (CLRS)		TOLL LIKE RECEPTOR CASCADES		DAP12 INTERACTIONS		DDX58/IFIH1-MEDIATED INDUCTION OF INTERFERON-ALPHA/BETA		COSTIMULATION BY THE CD28 FAMILY		FCGAMMA RECEPTOR (FCGR) DEPENDENT PHAGOCYTOSIS		COMPLEMENT CASCADE
SYMBOL	RANK IN GENE LIST	SYMBOL	RANK IN GENE LIST	SYMBOL	RANK IN GENE LIST		SYMBOL	RANK IN GENE LIST	SYMBOL	RANK IN GENE LIST	SYMBOL	RANK IN GENE LIST	SYMBOL	RANK IN GENE LIST	SYMBOL	RANK IN GENE LIST	SYMBOL	RANK IN GENE LIST	SYMBOL	RANK IN GENE LIST	SYMBOL	RANK IN GENE LIST	SYMBOL	RANK IN GENE LIST	SYMBOL	RANK IN GENE LIST
PSMB5	4	PSMB5	4	PSMB5	4		FBXL3	20	BCL10	49	EEF1A1	263	BCL10	49	PELI1	52	KLRD1	141	IFNB1	96	BTLA	400	IGLV1-40	30418	IGKV2D-28	30073
PSMD1	16	NCK1	14	NCK1	14		RNF111	25	RIPK2	265	COPB1	264	PSMC1	397	RIPK2	265	PIK3R1	409	ITCH	398	PIK3R1	409	IGHV3-48	30662	IGLV1-40	30418
HUWE1	17	PSMD1	16	CAPN1	15		ASB7	59	PSMC1	397	RAB18	332	CLEC4A	416	IRAK2	389	SIGLEC15	748	NFKBIB	541	PPP2CA	1197	IGLV2-11	30800	IGHG1	30448
SEC61G	19	HUWE1	17	PSMD1	16		SEC24A	90	PIK3R1	409	ADGRE3	370	RELB	495	TIFA	500	PIK3CB	1523	NFKB1	922	PPP2R5E	1258	IGLV3-25	30802	C4BPB	30629
RNF213	21	SEC61G	19	HUWE1	17		FBXO30	139	PSME4	818	AZU1	461	PSME4	818	NFKBIB	541	TREM2	2267	CYLD	1042	PPP2R5A	1424	IGLV2-8	30830	CRP	30633
LTN1	29	RNF213	21	MYO9B	35		NEDD4	201	NFKB1	922	AGL	578	NFKB1	922	ATF2	584	RAC1	4506	NKIRAS1	1244	TRIB3	2108	IGKV1-5	30844	IGHV3-48	30662
RNF138	92	LTN1	29	COMMD9	38		KBTBD13	232	UBE2D2	1509	ATP6V1D	704	PPP3R1	1015	ATF1	803	CLEC5A	4572	UBE2D3	1340	CD274	3548	VAV2	30857	IGLV2-11	30800
UBR4	113	RNF138	92	GALNS	65		SH3RF1	335	PIK3CB	1523	NFKB1	922	TAB3	1148	NFKB1	922	NRAS	4699	TNFAIP3	1382	MAPKAP1	3809	IGLV1-44	31182	IGLV3-25	30802
CDC23	125	DYNC1LI1	93	POLR2K	74		SMURF1	380	PTEN	1612	OLR1	973	UBE2D2	1509	TAB3	1148	PIK3CA	6347	UBE2D2	1509	MAP3K8	3929	IGLV3-21	31200	IGLV2-8	30830
UBE2L6	155	IFI30	102	ABI2	80		KLHL2	394	PSMD14	1881	LAMTOR3	977	PSMD14	1881	PPP2CA	1197	LCK	6367	HERC5	1630	TRAV19	4193	IKBKB	31352	IGKV1-5	30844
LNPEP	168	AP1B1	108	ABL1	87		PSMC1	397	PSMD8	2138	KCMF1	1019	PSMD8	2138	BIRC2	1200	CD300LB	6966	TRIM4	2630	RAC1	4506	IGHV3-7	31360	C4A	30902
SEC31A	181	UBR4	113	DYNC1LI1	93		ITCH	398	PSMC4	2251	DYNC1LI1	1077	PSMC4	2251	NKIRAS1	1244	GRAP2	7108	IFNA5	2867	CDC42	4540	IGLC3	31637	IGLV1-44	31182
ITCH	185	CDC23	125	ATP6V1B2	106		CDC27	438	CARD11	2308	NEU1	1215	CARD11	2308	TLR10	1272	KIR2DS4	8259	NFKB2	3213	RICTOR	4959	IGHV1-2	31738	IGLV3-21	31200
PSME2	205	AP2A1	143	UBR4	113		RNF41	444	PSMA6	3481	DNAJC3	1224	CALM1	2381	UBE2D3	1340	SIGLEC14	8599	UBE2D1	3664	PIK3R3	5169	IGHV4-34	31994	IGHV3-7	31360
TRIM32	251	UBE2L6	155	PYGL	119		RLIM	458	UBE2D1	3664	MGAM	1232	ICAM3	2548	UBE2D2	1509	PLCG2	8704	UBB	3840	TRAV29DV5	5304	IGKV1-33	32058	CLU	31453
PSMC6	264	LNPEP	168	TOMM70	120		SEC61B	502	UBB	3840	MCEMP1	1337	PPP3CB	3153	PELI3	2011	BTK	9436	IFIH1	3936	CD28	5566	IGLV2-14	32124	IGLC3	31637
RNF14	272	SEC31A	181	TBK1	122		RCHY1	742	UBA52	3982	SURF4	1362	NFKB2	3213	CTSK	2536	LAT	9994	UBA52	3982	ICOS	5572	IGLC2	32149	IGHV1-2	31738
UBE2Z	285	ITCH	185	ARPC2	126		UFL1	801	TRAV19	4193	LTA4H	1366	PSMA6	3481	CD180	2642	SYK	10016	NFKBIA	4644	YES1	5870	IGHV3-11	32701	F2	31741
ANAPC1	298	RAP1A	192	DNAJC3	133		KLHL11	802	NCK1	4391	S100A7	1525	UBE2M	3549	DUSP4	2846	TYROBP	10236	ATG5	4875	PIK3CA	6347	IGHV3-23	32955	IGHG4	31743
UBA5	301	PSME2	205	RAB14	139		PSME4	818	FBXW11	4551	HMOX2	1575	UBE2D1	3664	NFKB2	3213	TREM1	10657	SIKE1	5163	LCK	6367	IGHV4-59	33037	IGHV4-34	31994
PIK3R4	306	PLCG1	232	KCMF1	146		KLHL21	1060	NFKBIA	4644	YPEL5	1596	UBB	3840	BIRC3	3498	SIRPB1	10863	FADD	5295	GRAP2	7108	IGHV2-5	33049	IGKV1-33	32058
PSMD7	417	TRIM32	251	UBE2L6	155		MEX3C	1064	PSMA3	4763	PADI2	1624	RPS6KA5	3897	UBE2D1	3664	B2M	11131	UBC	5702	PPP2R1B	7677	PLCG1	33109	IGLV2-14	32124
LMO7	491	PSMC6	264	ATP6V0D1	171		MYLIP	1082	PSMA7	4857	RAP1B	1684	UBA52	3982	UBB	3840			IFNA21	6053	SRC	8491	IGLV2-23	33408	IGLC2	32149
NPEPPS	519	ENAH	265	ITCH	185		UBE2B	1112	PSMB1	5112	RAB14	1757	FBXW11	4551	RPS6KA5	3897			RIPK1	6137	PAK2	8535	IGLV6-57	33492	IGHV3-11	32701
HERC4	523	RNF14	272	POLR2L	189		UBE2J1	1312	PSMD13	5167	MOSPD2	1768	NFKBIA	4644	MAP3K8	3929			RELA	6233	ICOSLG	8636	IKBKG	33541	IGHV3-23	32955
PSMA2	595	UBE2Z	285	RAP1A	192		UBE2D3	1340	TRAV29DV5	5304	PSMD14	1881	NRAS	4699	UBA52	3982			PCBP2	6266	CD86	8775	IGLV3-19	33565	IGHV4-59	33037
UBA3	596	ANAPC1	298	PSME2	205		KBTBD8	1413	PSMA8	5638	RAP2C	1925	PSMA3	4763	FBXW11	4551			TBK1	6432	VAV1	8940	IGKV4-1	33792	IGHV2-5	33049
LRSAM1	614	UBA5	301	PLCG1	232		ASB2	1419	UBC	5702	CD59	2140	PSMA7	4857	TNIP2	4588			TAX1BP1	6566	PDCD1LG2	9250	UBE2V1	34116	IGLV2-23	33408
CTSS	617	PIK3R4	306	TRIM32	251		UBE2D2	1509	PTPN22	6167	CAB39	2221	PSMB1	5112	NFKBIA	4644			RPS27A	6606			IGKV1-12	34258	IGLV6-57	33492
PIK3C3	629	PSMD7	417	ARMC8	252		SEC23A	1573	PSMC3	6218	CFP	2223	PSMD13	5167	SFTPD	5216			TANK	6844			IGLV1-51	34680	IGHG2	33551
PSMB7	633	LMO7	491	PSMC6	264		HERC5	1630	RELA	6233	FPR1	2234	MUC12	5583	CREB1	5238			TRAF3	7081					IGLV3-19	33565
CUL3	648	MLST8	496	VPS35L	281		HSPA5	1733	PIK3CA	6347	HRNR	2295	PSMA8	5638	FADD	5295			UBE2K	7083					CFI	33745
DCAF1	665	NPEPPS	519	TKFC	291		ASB5	1761	LCK	6367	GYG1	2398	UBC	5702	DUSP3	5493			MAP3K1	7577					IGKV4-1	33792
SEC13	699	HERC4	523	PTK2	305		SIAH1	1813	PSMC2	6431	RAB10	2433	CLEC4D	6168	S100A1	5558			RNF125	7641					IGKV1-12	34258
PSMB1	702	KIF23	538	PIK3R4	306		PSMD14	1881	RPS27A	6606	HBB	2482	PSMC3	6218	RPS6KA3	5614			DHX58	7909					ELANE	34449
PSMD5	719	KIF2A	543	ANO6	308		ANAPC13	1906	UBE2N	6787	SIGLEC5	2598	RELA	6233	LY96	5632									IGLV1-51	34680
BLMH	753	KIF5B	549	POLR3D	321		TRIM11	1913	PSME3	6814	CAMP	2655	NFATC1	6327	ELK1	5688
ITGAV	776	DCTN1	555	CMTM6	394		KLHL20	1940	PSMA1	6947	LYZ	2666	PSMC2	6431	UBC	5702
PSMD13	788	DYNC1LI2	589	PSMD7	417		FBXO4	1958	CDC34	6951	XRCC5	2868	PPP3CA	6453	MAP2K1	5765
UBE2G1	791	PSMA2	595	DHX36	422		UBE2F	1974	GRAP2	7108	VAPA	2920	MUCL1	6490	RIPK1	6137
CUL2	814	UBA3	596	IRF3	429		PSMD8	2138	PSMB2	7432	RHOA	3033	RPS27A	6606	RELA	6233
UBA6	818	TUBA1A	597	ALAD	430		PSMC4	2251	PSMB6	7604	XRCC6	3047	UBE2N	6787	TLR4	6326
UBE2L3	843	LRSAM1	614	POLR3A	453		UBR2	2292	PSMD6	8209	CALML5	3098	PSME3	6814	MEF2C	6393
SAR1B	852	CTSS	617	VCL	473		RNF114	2317	PSMD7	8381	TCN1	3144	PSMA1	6947	TBK1	6432
PDIA3	882	PIK3C3	629	ACLY	478		RNF7	2336	PAK2	8535	RETN	3315	CDC34	6951	VRK3	6532
SEC24B	884	PSMB7	633	COMMD3	481		UBE2Z	2522	CHUK	8687	GCA	3724	NFATC3	7340	RPS27A	6606
ERAP1	908	MTOR	637	POLR3C	501		TRIM4	2630	PLCG2	8704	RAB6A	3821	PSMB2	7432	UBE2N	6787
PSME3	920	TUBB8	639	PGM2	508		TRIM32	2727	TRAF6	8782	RAB27A	3903	PSMB6	7604	MAPK14	6802
PSMC3	939	AP2S1	647	PYGB	511		SEC24D	2832	PSMB3	9093	VPS35L	4121	PSMD6	8209	APOB	6823
SEC61A1	983	CUL3	648	FTH1	539		LTN1	2840	VASP	9127	RNASE2	4202	UBA3	8367	CTSL	6828
TRIM21	993	DCAF1	665	NCKAP1	540		ASB3	2877			SDCBP	4208	PSMD7	8381	TANK	6844
PSMB3	995	SEC13	699	FADD	563		FBXO21	2982			LAMP2	4326	CLEC10A	8455	MAPK1	6890
UBE2N	1019	PSMB1	702	MAN2B1	568		SIAH2	3039			DEFA4	4344	SRC	8491	PELI2	6967
SEC24A	1021	PSMD5	719	RIPK1	579		CDC26	3466			EEF2	4352	PAK2	8535	N4BP1	7016
CANX	1027	PPP2R1A	724	MVP	580		PSMA6	3481			RAP1A	4381	CHUK	8687	MAPKAPK2	7060
TAP2	1038	PDPK1	737	DNAJC13	592		UBOX5	3538			GOLGA7	4495	PLCG2	8704	TRAF3	7081
UBE3A	1046	NFKB1	738	PSMA2	595		UBE2M	3549			RAC1	4506	TRAF6	8782	TICAM1	7113
SEC22B	1049	BLMH	753	UBA3	596		VAMP3	3578			CLEC5A	4572	PSMB3	9093	MEF2A	7216
		TUBB6	756	CSNK2B	601		RNF126	3657			NRAS	4699	MUC6	9144	MAPK8	7293
		DNM2	760	IQGAP1	605		UBE2D1	3664			CD300A	4737	CLEC4C	9740	CTSS	7435
		CENPE	772	RAB10	606		WWP1	3777			CAND1	4744	PSMD12	9746	PTPN4	7462
		ITGAV	776	ATP6V1H	609		FBXW9	3796			CDK13	4770	PSMD2	9747	MAP3K1	7577
		TUBB4B	779	GPI	616		UBB	3840			CCT8	4859	NFATC2	9841	PPP2R1B	7677
		PSMD13	788	CTSS	617		CBLB	3868			ARMC8	4865	FCER1G	9954	SLC15A4	7679
		UBE2G1	791	GHDC	623		UBA52	3982			VAT1	4881	MAP3K7	10014	TLR7	7717
		CUL2	814	PIK3C3	629		RNF6	3994			VNN1	4932	SYK	10016	IKBIP	7724
		UBA6	818	PSMB7	633		CANX	4209			CPPED1	4952	CASP8	10085	RPS6KA1	7796
		UBE2L3	843	POLR1C	638		UBE2G1	4534			ILF2	5024	PSMD5	10086	OPTN	7862
		SAR1B	852	XRCC5	644		FBXW11	4551			FLG2	5026	PSMB4	10182	GSDME	8015
		PDIA3	882	MAGT1	657		SAR1B	4595			TOM1	5045			FGA	8059
		SEC24B	884	OPTN	658		FBXO7	4598			RAB7A	5083			DUSP7	8082
		TUBB3	898	MYH9	683		PSMA3	4763			ACTR2	5111			TLR5	8577
		TUBB2A	903	B4GALT1	695		KLHL5	4778			PSMB1	5112			TLR2	8620
		ERAP1	908	PSMB1	702		FBXW7	4833			CSTB	5147			S100A8	8621
		PSME3	920	CYB5R3	709		PSMA7	4857			PSMD13	5167			CHUK	8687
		PSMC3	939	ACAA1	712		UBE2Q2	4897			HEBP2	5176			PLCG2	8704
		ITGB1	944	PSMD5	719		ASB17	4919			PAFAH1B2	5246			MAP2K3	8726
		SEC61A1	983	PPP2R1A	724		ATG14	5008			RAB44	5278			TRAF6	8782
		TRIM21	993	PDPK1	737		PSMB1	5112			FAF2	5292
		PSMB3	995	NFKB1	738		PSMD13	5167			CMTM6	5473
		DCTN2	1011	MAPK14	750		ELOB	5191			CTSD	5483
		AKT1	1016	MAPK1	754		KBTBD6	5207			IST1	5610
		UBE2N	1019	DNM2	760		ASB12	5403			CAT	5924
		SEC24A	1021	HEXB	765		TRIM50	5431			HEXB	5971
		CANX	1027	ITGAV	776		FBXL4	5520			CAP1	5990
		TAP2	1038	TUBB4B	779		S100A1	5558			PNP	6006
		CTSD	1040	N4BP1	780		SEC31A	5625			ASAH1	6067
		UBE3A	1046	PSMD13	788		LY96	5632			RNASE3	6090
		SEC22B	1049				PSMA8	5638			GLA	6091
							SEC13	5681			CLEC4D	6168
							RNF19A	5686			CCT2	6182
							UBC	5702			PSMC3	6218
							CUL2	5732			CD55	6227
							FBXO40	5735			FTH1	6245
							ELOC	5801			COTL1	6276
							GAN	5858			GM2A	6369
							RNF138	5868			PGAM1	6387
							FBXO22	5934			RAP2B	6424
							BCAP31	5950			PSMC2	6431
							FBXL12	5959			CXCR2	6562
							ASB11	6055			STOM	6644
							PSMC3	6218			CD53	6661
							TLR4	6326			CD47	6671
							CUL3	6405			CYFIP1	6714
							PSMC2	6431			CSNK2B	6733
							RNF34	6478			FTL	6734
							FBXO32	6555			ATP6AP2	6740
							RNF25	6556			GNS	6769
							RPS27A	6606			LRG1	6773
							UBE2W	6613			CPNE3	6788
							UBE2N	6787			NPC2	6798
							SMURF2	6790			MAPK14	6802
							PSME3	6814			CD63	6863
							CTSL	6828			PSEN1	6869
							CBLL2	6885			GDI2	6878
							ZNRF2	6901			MAPK1	6890
							TPP2	6905			FCAR	6918
							PSMA1	6947			ORM2	6919
							CDC34	6951			SCAMP1	7092
							RNF14	6965			HSPA8	7126
							UBE2K	7083			TARM1	7172
							CDC23	7302			TMEM179B	7174
							BTBD6	7391			GSTP1	7206
							ITGAV	7401			TMEM30A	7210
							TRIM36	7428			AGA	7217
							PSMB2	7432			PGM2	7223
							CTSS	7435			ANXA2	7238
							FBXL5	7440			TMBIM1	7299
							UBE3C	7454			OSTF1	7339
							UBE2J2	7483			RAB5C	7400
							STX4	7525			ITGAV	7401
							UBA6	7587			ANO6	7402
							PSMB6	7604			CTSS	7435
							PJA2	7737			DERA	7492
							UBE2E1	7832			PRDX4	7531
							BTBD1	7850			SLC15A4	7679
							RNF130	7972			CR1	7688
							NCF2	8007			PLD1	7690
							FGA	8059			PYGL	7700
							LNPEP	8081			STBD1	7718
							ASB10	8084			MMP8	7821
							PSMD6	8209			PA2G4	7871
							MKRN1	8335			FUCA1	7956
							UBA3	8367			ADGRE5	7965
							PSMD7	8381			APRT	7980
							CUL5	8390			PRSS3	8100
							KLHL13	8554			ADAM10	8129
							PRKN	8557			LCN2	8138
							TLR2	8620			PLAUR	8185
							S100A8	8621			ERP44	8204
							FBXL20	8649			PSMD6	8209
							CHUK	8687			OSCAR	8272
											ENPP4	8282
											S100P	8302
											IQGAP1	8339
											DDX3X	8345
											PSMD7	8381
											FPR2	8392
											APAF1	8436
											BRI3	8456
											ACTR1B	8472
											CPNE1	8500
											RHOG	8501
											C5AR1	8503
											B4GALT1	8506
											CD44	8566
											SIGLEC14	8599
											TLR2	8620
											S100A8	8621
											ALDOA	8664
											PSAP	8675
											QPCT	8690
											CTSH	8735
											GLIPR1	8746
											SVIP	8749
											COMMD9	8778
											PKM	8827
											C3	8831
											SRP14	8835
											MME	8874
											HSPA1B	8904
											AHSG	8933
											MGST1	8943
											MANBA	9001
											A1BG	9038
											CREG1	9042
											S100A11	9062
											ARG1	9063
											SLC2A5	9110
											FGR	9192
											FRK	9203
											MAGT1	9279
											C3AR1	9308
											DNAJC13	9318
											CRISPLD2	9353
											CYBB	9370
											SLC2A3	9382
											ITGAM	9403
											TNFRSF1B	9413
											HSP90AB1	9425
											AOC1	9430
											STK10	9486
											HVCN1	9498
											SNAP23	9502
											IRAG2	9516
											ORM1	9531
											PIGR	9553
											NCKAP1L	9605
											SERPINA1	9689
											CYBA	9713
											FCGR2A	9719
											CLEC4C	9740
											PSMD12	9746
											PSMD2	9747
											ATP11B	9860
											SERPINB1	9905
											ADAM8	9911
											ATG7	9937
											FCER1G	9954
											ALDOC	9977
											CTSB	10072
											MS4A3	10099
											DSG1	10121
											GSN	10171
											CD14	10175
											DYNLL1	10221
											ITGB2	10231
											TYROBP	10236
											LRRC7	10239
											NFAM1	10282
											CD33	10283
											ALOX5	10328
											PECAM1	10354
											IGF2R	10360
											PSMA5	10413
											PTPRC	10415
											FABP5	10430
											ATP8B4	10452
