# Supplementary material for: Identification of natural Zika virus peptides presented on the surface of paediatric brain tumour cells by HLA class I
Source: PLoS One. 2025 Oct 30;20(10):e0335726. doi: 10.1371/journal.pone.0335726 (PMC12574884; doi:10.1371/journal.pone.0335726)
Supplement: S1 File — (XLSX) [file pone.0335726.s002.xlsx]

## Sheet: Sup T2. Gene enrichment 
Gene Enrichment Analysis using Panther Database of set of genes significantly (p<0.05) increased at 24hr following ZIKV infection
Term	Overlap	P-value	Adjusted P-value	Old P-value	Old Adjusted P-value	Odds Ratio	Combined Score	Genes
Huntington disease Homo sapiens P00029	7/124	0.00454002	0.256894	0	0	3.62179	19.5389	DYNC1LI2;DCTN1;AKT1;TUBB4B;DYNLL2;RAB8A;ARF6
T cell activation Homo sapiens P00053	5/73	0.00713594	0.256894	0	0	4.43484	21.9197	MAP2K1;AKT1;MAPK1;HLA-DRA;NCK1
Cholesterol biosynthesis Homo sapiens P00014	2/11	0.0135297	0.27165	0	0	13.3205	57.3161	LSS;FDFT1
Integrin signalling pathway Homo sapiens P00034	7/156	0.0150916	0.27165	0	0	2.8393	11.9069	ITGB1;MAP2K1;FLNA;ITGAV;FLNB;ACTN4;ARF6
Ras Pathway Homo sapiens P04393	4/69	0.0272148	0.32248	0	0	3.7008	13.3377	MAP2K1;AKT1;MAPK1;EXOC2
Cell cycle Homo sapiens P00013	2/16	0.0279637	0.32248	0	0	8.56098	30.6213	RPA3;PSME3
Glycolysis Homo sapiens P00024	2/17	0.0313522	0.32248	0	0	7.98984	27.6646	GPI;PGK1
DNA replication Homo sapiens P00017	2/19	0.0385816	0.347234	0	0	7.04914	22.9448	PCNA;XRN2
VEGF signaling pathway Homo sapiens P00056	3/54	0.0596274	0.423436	0	0	3.52923	9.95117	MAP2K1;AKT1;MAPK1
ATP synthesis Homo sapiens P02721	1/5	0.0798295	0.423436	0	0	14.9438	37.7758	ATP5C1
Asparagine and aspartate biosynthesis Homo sapiens P02730	1/5	0.0798295	0.423436	0	0	14.9438	37.7758	GOT1
mRNA splicing Homo sapiens P00058	1/5	0.0798295	0.423436	0	0	14.9438	37.7758	PRPF3
FGF signaling pathway Homo sapiens P00021	4/99	0.0813952	0.423436	0	0	2.52825	6.34197	MAP2K1;PPP2R1A;AKT1;MAPK1
Insulin/IGF pathway-mitogen activated protein kinase kinase/MAP kinase cascade Homo sapiens P00032	2/29	0.0823348	0.423436	0	0	4.43609	11.0767	MAP2K1;MAPK1
N-acetylglucosamine metabolism Homo sapiens P02756	1/6	0.0950161	0.427572	0	0	11.9544	28.1372	GFPT1
Mannose metabolism Homo sapiens P02752	1/6	0.0950161	0.427572	0	0	11.9544	28.1372	MPI
Angiotensin II-stimulated signaling through G proteins and beta-arrestin Homo sapiens P05911	2/34	0.107923	0.452862	0	0	3.742	8.33096	MAP2K1;MAPK1
Androgen/estrogene/progesterone biosynthesis Homo sapiens P02727	1/8	0.124644	0.452862	0	0	8.53799	17.7786	LIPA
Pentose phosphate pathway Homo sapiens P02762	1/8	0.124644	0.452862	0	0	8.53799	17.7786	GPI
Endothelin signaling pathway Homo sapiens P00019	3/75	0.126997	0.452862	0	0	2.4972	5.15319	MAP2K1;AKT1;MAPK1
CCKR signaling map ST Homo sapiens P06959	5/165	0.138043	0.452862	0	0	1.87596	3.71476	ITGB1;MAP2K1;AKT1;MAPK1;ITGAV
TCA cycle Homo sapiens P00051	1/9	0.139093	0.452862	0	0	7.47036	14.7361	ACO2
Parkinson disease Homo sapiens P00049	3/81	0.149741	0.452862	0	0	2.3044	4.37571	PSMA2;MAPK1;UBE2L6
Vasopressin synthesis Homo sapiens P04395	1/10	0.153304	0.452862	0	0	6.63999	12.4522	PREP
Ubiquitin proteasome pathway Homo sapiens P00060	2/43	0.158139	0.452862	0	0	2.91924	5.38391	UBE2N;UBE2L6
Beta3 adrenergic receptor signaling pathway Homo sapiens P04379	1/11	0.167282	0.452862	0	0	5.97568	10.685	VAMP3
Ionotropic glutamate receptor pathway Homo sapiens P00037	2/45	0.169823	0.452862	0	0	2.78318	4.93457	CAMK2D;VAMP3
Toll receptor signaling pathway Homo sapiens P00054	2/49	0.193587	0.47795	0	0	2.5458	4.18027	MAP2K1;UBE2N
Angiogenesis Homo sapiens P00005	4/142	0.207817	0.47795	0	0	1.73664	2.72843	MAP2K1;AKT1;MAPK1;NCK1
Dopamine receptor mediated signaling pathway Homo sapiens P05912	2/52	0.211673	0.47795	0	0	2.39268	3.71515	FLNA;VAMP3
General transcription by RNA polymerase I Homo sapiens P00022	1/15	0.220928	0.47795	0	0	4.26748	6.44354	POLR2K
5HT3 type receptor mediated signaling pathway Homo sapiens P04375	1/16	0.233793	0.47795	0	0	3.98278	5.78825	VAMP3
5HT4 type receptor mediated signaling pathway Homo sapiens P04376	1/16	0.233793	0.47795	0	0	3.98278	5.78825	VAMP3
Apoptosis signaling pathway Homo sapiens P00006	3/102	0.237364	0.47795	0	0	1.81364	2.6083	TRADD;AKT1;MAPK1
B cell activation Homo sapiens P00010	2/57	0.242133	0.47795	0	0	2.17461	3.08418	MAP2K1;MAPK1
Axon guidance mediated by semaphorins Homo sapiens P00007	1/17	0.246445	0.47795	0	0	3.73366	5.22943	CDK5
Opioid prodynorphin pathway Homo sapiens P05916	1/18	0.258889	0.47795	0	0	3.51386	4.74847	VAMP3
Opioid proenkephalin pathway Homo sapiens P05915	1/18	0.258889	0.47795	0	0	3.51386	4.74847	VAMP3
Opioid proopiomelanocortin pathway Homo sapiens P05917	1/18	0.258889	0.47795	0	0	3.51386	4.74847	VAMP3
EGF receptor signaling pathway Homo sapiens P00018	3/109	0.268357	0.483043	0	0	1.69327	2.22738	MAP2K1;AKT1;MAPK1
PDGF signaling pathway Homo sapiens P00047	3/112	0.281786	0.494843	0	0	1.64641	2.08536	MAP2K1;MAPK1;NCK1
p53 pathway by glucose deprivation Homo sapiens P04397	1/21	0.295006	0.505725	0	0	2.98632	3.64558	AKT1
Nicotinic acetylcholine receptor signaling pathway Homo sapiens P00044	2/68	0.309448	0.514565	0	0	1.81116	2.12443	MYO6;VAMP3
Alpha adrenergic receptor signaling pathway Homo sapiens P00002	1/23	0.318103	0.514565	0	0	2.71456	3.1092	VAMP3
Cytoskeletal regulation by Rho GTPase Homo sapiens P00016	2/70	0.321603	0.514565	0	0	1.75771	1.99401	CFL2;TUBB4B
Hypoxia response via HIF activation Homo sapiens P00030	1/24	0.329368	0.514685	0	0	2.59641	2.88352	AKT1
De novo purine biosynthesis Homo sapiens P02738	1/26	0.351343	0.514685	0	0	2.38845	2.4983	AK3
Interferon-gamma signaling pathway Homo sapiens P00035	1/28	0.3726	0.514685	0	0	2.2113	2.18311	MAPK1
Beta2 adrenergic receptor signaling pathway Homo sapiens P04378	1/28	0.3726	0.514685	0	0	2.2113	2.18311	VAMP3
Beta1 adrenergic receptor signaling pathway Homo sapiens P04377	1/28	0.3726	0.514685	0	0	2.2113	2.18311	VAMP3
Nicotine pharmacodynamics pathway Homo sapiens P06587	1/28	0.3726	0.514685	0	0	2.2113	2.18311	FLNA
Inflammation mediated by chemokine and cytokine signaling pathway Homo sapiens P00031	4/188	0.375882	0.514685	0	0	1.29941	1.27145	ITGB1;CAMK2D;AKT1;MAPK1
5HT1 type receptor mediated signaling pathway Homo sapiens P04373	1/29	0.382966	0.514685	0	0	2.13222	2.04652	VAMP3
Metabotropic glutamate receptor group II pathway Homo sapiens P00040	1/30	0.393162	0.514685	0	0	2.05859	1.92176	VAMP3
Cortocotropin releasing factor receptor signaling pathway Homo sapiens P04380	1/30	0.393162	0.514685	0	0	2.05859	1.92176	VAMP3
FAS signaling pathway Homo sapiens P00020	1/31	0.40319	0.518387	0	0	1.98987	1.80749	CAPG
Interleukin signaling pathway Homo sapiens P00036	2/86	0.416204	0.525731	0	0	1.42175	1.24628	AKT1;MAPK1
Insulin/IGF pathway-protein kinase B signaling cascade Homo sapiens P00033	1/34	0.432293	0.53664	0	0	1.80869	1.51687	AKT1
Notch signaling pathway Homo sapiens P00045	1/38	0.468908	0.563828	0	0	1.61283	1.22148	POFUT1
Muscarinic acetylcholine receptor 2 and 4 signaling pathway Homo sapiens P00043	1/39	0.477687	0.563828	0	0	1.57031	1.16014	VAMP3
Oxytocin receptor mediated signaling pathway Homo sapiens P04391	1/39	0.477687	0.563828	0	0	1.57031	1.16014	VAMP3
Thyrotropin-releasing hormone receptor signaling pathway Homo sapiens P04394	1/41	0.494815	0.566064	0	0	1.49164	1.04948	VAMP3
PI3 kinase pathway Homo sapiens P00048	1/42	0.503168	0.566064	0	0	1.45519	0.999468	AKT1
Muscarinic acetylcholine receptor 1 and 3 signaling pathway Homo sapiens P00042	1/42	0.503168	0.566064	0	0	1.45519	0.999468	VAMP3
p53 pathway feedback loops 2 Homo sapiens P04398	1/45	0.527409	0.583881	0	0	1.35576	0.867389	AKT1
5HT2 type receptor mediated signaling pathway Homo sapiens P04374	1/46	0.535224	0.583881	0	0	1.32557	0.828572	VAMP3
Metabotropic glutamate receptor group III pathway Homo sapiens P00039	1/54	0.593281	0.637556	0	0	1.12502	0.587359	VAMP3
Alzheimer disease-amyloid secretase pathway Homo sapiens P00003	1/56	0.606628	0.642312	0	0	1.084	0.541826	MAPK1
p53 pathway Homo sapiens P00059	1/71	0.693752	0.723915	0	0	0.851064	0.311184	AKT1
TGF-beta signaling pathway Homo sapiens P00052	1/88	0.769459	0.791444	0	0	0.68417	0.179298	MAPK1
Heterotrimeric G-protein signaling pathway-Gi alpha and Gs alpha mediated pathway Homo sapiens P00026	1/127	0.879933	0.892327	0	0	0.471462	0.0603043	PYGB
Wnt signaling pathway Homo sapiens P00057	2/278	0.945634	0.945634	0	0	0.428464	0.0239511	SMARCD3;CTNNAL1

## Sheet: Sup T3. Gene enrichment
Gene Enrichment Analysis using Bioplanet Database of set of genes significantly (p<0.05) increased at 24hr following ZIKV infection
Term	Overlap	P-value	Adjusted P-value	Old P-value	Old Adjusted P-value	Odds Ratio	Combined Score	Genes
Protein metabolism	30/442	6.42842e-11	5.56701e-08	0	0	4.67427	109.694	RPL5;RPL30;SAR1B;MPI;SRP14;EEF1B2;AP3M1;TUBA1A;GRPEL1;SRP72;SEC61G;UGGT1;PDIA3;ARFGEF2;SEC13;RPL23;RPS5;GFPT1;ALG2;MOGS;ALG1;TUBB4B;TUBA4A;CCT6A;XRN2;RPL37A;STT3A;EIF3H;PFDN2;ACO2
Immune system	41/998	7.21762e-08	2.4051e-05	0	0	2.77407	45.6172	ITGB1;LRSAM1;CAMK2D;DCTN2;SAR1B;DCTN1;UBA5;CUL3;UBE2L6;IFI35;NPEPPS;PSMB5;PPP2R1A;SEC61G;KIF5B;PCBP2;TPR;AKT1;MAPK1;FLNB;ITGAV;KPNA2;CTSD;KPNA3;NCK1;NUP214;PDIA3;SEC13;MAP2K1;DYNLL2;DAK;DNM2;DYNC1LI2;PSMC3;PSMA2;PSME3;PSME1;UBE2N;HLA-DRA;SQSTM1;TRIM32
Metabolism	56/1615	8.33174e-08	2.4051e-05	0	0	2.37429	38.7024	GPI;HEXB;MPI;NDUFA10;ATP5C1;SMPD4;IDH3B;AKT1;PGM2;NANS;MCCC2;GAMT;NUP214;GSTO1;ALG2;MOGS;ALG1;SDHB;LSS;DNM2;DCTD;NT5C3A;NDUFS8;MTHFD1;ETHE1;GPD2;AGPS;POLR1C;NDUFS3;SUCLG2;NDUFS2;ATP6V0D1;UMPS;PI4K2A;OAT;MGST3;DLST;PTDSS1;OXCT1;PGK1;ATP6V1H;NDUFV1;POLR2K;FDFT1;GOT1;AGK;GFPT1;PYCR2;PRDX6;DAK;GALNS;GCLC;STT3A;STT3B;ACO2;PFKP
Disease	31/674	2.94174e-07	5.56614e-05	0	0	3.06796	46.1394	RPL5;RPL30;DCTN1;PSMB5;PPP2R1A;KIF5B;TPR;TRIM24;AKT1;ATP6V1H;MAPK1;BANF1;IGF2BP3;POLR2K;NUP214;MAP2K1;EXOC7;RPL23;RPS5;GFPT1;ARFGAP1;PSMC3;ERCC3;PSMA2;PSME3;RPL37A;PSME1;HYOU1;ATP6V0D1;HIST1H2BB;EXOC2
Adaptive immune system	29/606	3.21371e-07	5.56614e-05	0	0	3.18808	47.664	ITGB1;LRSAM1;DCTN2;SAR1B;DCTN1;UBA5;CUL3;UBE2L6;NPEPPS;PSMB5;PPP2R1A;SEC61G;KIF5B;AKT1;ITGAV;CTSD;NCK1;PDIA3;SEC13;DYNLL2;DNM2;DYNC1LI2;PSMC3;PSMA2;PSME3;PSME1;UBE2N;HLA-DRA;TRIM32
Protein processing in the endoplasmic reticulum	14/166	6.95286e-07	0.000100353	0	0	5.68896	80.6634	PDIA3;SEC13;SAR1B;DNAJB12;MOGS;HSPBP1;DNAJB1;OS9;SEC61G;STT3A;UBQLN1;HYOU1;STT3B;UGGT1
Antigen presentation: folding, assembly, and peptide loading of class I MHC proteins	17/255	1.26477e-06	0.000138339	0	0	4.4345	60.2233	PDIA3;LRSAM1;SEC13;SAR1B;CUL3;UBA5;UBE2L6;NPEPPS;PSMB5;PSMC3;PSMA2;PSME3;SEC61G;PSME1;UBE2N;ITGAV;TRIM32
Asparagine N-linked glycosylation	10/85	1.36588e-06	0.000138339	0	0	8.16458	110.252	PDIA3;SEC13;SAR1B;MPI;GFPT1;ALG2;STT3A;MOGS;ALG1;UGGT1
Messenger RNA processing	15/203	1.50205e-06	0.000138339	0	0	4.93465	66.1672	NUP214;DHX8;CELF1;LSM2;HNRNPM;PTBP1;HNRNPK;ERCC3;PRPF3;XRN2;PCBP2;TPR;DHX15;SRSF7;POLR2K
Phagosome	13/154	1.72243e-06	0.000138339	0	0	5.67996	75.3831	ITGB1;TFRC;TUBB4B;TUBA4A;DYNC1LI2;TUBA1A;SEC61G;ATP6V1H;HLA-DRA;ITGAV;ATP6V0D1;SEC22B;VAMP3
Gene expression	37/968	1.85597e-06	0.000138339	0	0	2.54174	33.5436	RPL5;RPL30;SMARCD3;TARS;SRP14;EEF1B2;PTBP1;PSMB5;SRP72;PPP2R1A;LARS;SEC61G;PCBP2;TPR;AKT1;TNPO1;POLR2K;NUP214;PRMT5;RPL23;RPS5;LSM2;HNRNPM;HNRNPK;PSMC3;ERCC3;PSMA2;PSME3;RPL37A;POLR1C;PSME1;EIF3H;IARS;DCP1A;HIST1H2BB;SRSF7;TRIM33
DNA replication	15/207	1.91694e-06	0.000138339	0	0	4.83085	63.5971	SEC13;PCNA;MCM7;RPA1;ORC5;PSMB5;PSMC3;PPP2R1A;PSMA2;PSME3;RAD21;RPA3;PSME1;KNTC1;CLASP1
Membrane trafficking	12/133	2.14827e-06	0.000143108	0	0	6.09668	79.5668	TPD52;COPB2;SEC13;TFRC;SAR1B;FTH1;VTA1;MYO6;SNX5;ARFGAP1;DNM2;ARCN1
Protein folding	8/53	2.34412e-06	0.000145	0	0	10.8351	140.461	CCT6A;AP3M1;ARFGEF2;TUBA1A;XRN2;PFDN2;TUBB4B;TUBA4A
Tricarboxylic acid (TCA) cycle and respiratory electron transport	11/117	3.82478e-06	0.000220817	0	0	6.36435	79.3889	NDUFS8;NDUFA10;IDH3B;NDUFS3;ATP5C1;SUCLG2;NDUFS2;DLST;ACO2;SDHB;NDUFV1
Glucose metabolism	8/61	6.94566e-06	0.000359263	0	0	9.19583	109.222	GPI;PYGB;GOT1;PPP2R1A;PGK1;PGM2;SLC25A10;PFKP
Cell cycle	22/453	7.05251e-06	0.000359263	0	0	3.18843	37.8216	SEC13;PCNA;MCM7;DCTN2;DCTN1;RPA1;TUBB4B;TUBA4A;ORC5;TUBA1A;PSMB5;PSMC3;PPP2R1A;PSMA2;PSME3;RAD21;RPA3;RUVBL1;PSME1;KNTC1;HIST1H2BB;CLASP1
MHC class II antigen presentation	10/103	7.9252e-06	0.00038129	0	0	6.57829	77.2651	DYNC1LI2;SEC13;DCTN2;SAR1B;DCTN1;KIF5B;HLA-DRA;CTSD;DYNLL2;DNM2
mRNA stability regulation by proteins that bind AU-rich elements	9/86	1.22528e-05	0.000558469	0	0	7.13424	80.6865	NUP214;PSMB5;PSMC3;PSMA2;PSME3;PSME1;AKT1;TNPO1;DCP1A
DNA replication pre-Initiation	9/88	1.47907e-05	0.000596935	0	0	6.95292	77.327	ORC5;PSMB5;MCM7;PSMC3;PSMA2;PSME3;RPA3;PSME1;RPA1
Arf6 integrin-mediated signaling pathway	7/49	1.48023e-05	0.000596935	0	0	10.128	112.63	ITGB1;EXOC7;ITGAV;EXOC2;DNM2;ARF6;VAMP3
Mitotic G1-G1/S phases	11/135	1.51646e-05	0.000596935	0	0	5.43548	60.3151	ORC5;PCNA;PSMB5;MCM7;PSMC3;PPP2R1A;PSMA2;PSME3;RPA3;PSME1;RPA1
S phase	10/112	1.6682e-05	0.000628113	0	0	5.9951	65.9532	ORC5;PCNA;PSMB5;MCM7;PSMC3;PSMA2;PSME3;RPA3;PSME1;RPA1
Amino acid metabolism	13/195	2.26536e-05	0.000817417	0	0	4.39117	46.9644	GAMT;MCCC2;OAT;GOT1;DLST;GCLC;PSMB5;PSMC3;PSMA2;ETHE1;PSME3;PSME1;SLC25A10
Nifedipine activity	3/5	4.34334e-05	0.00150453	0	0	90.2202	906.197	MAP2K1;PCNA;MAPK1
Antigen processing: cross presentation	8/79	4.75823e-05	0.00158486	0	0	6.85819	68.2599	PDIA3;PSMB5;PSMC3;PSMA2;SEC61G;PSME3;PSME1;ITGAV
Licensing factor removal from origins	7/61	6.3475e-05	0.0020359	0	0	7.87249	76.0866	ORC5;PSMB5;MCM7;PSMC3;PSMA2;PSME3;PSME1
Signaling events mediated by focal adhesion kinase	7/62	7.05531e-05	0.00212199	0	0	7.72896	73.8823	ITGB1;MAP2K1;MAPK1;ITGAV;ACTN4;NCK1;SH3GL1
Cooperation of prefoldin and TriC/CCT in actin and tubulin folding	5/27	7.10597e-05	0.00212199	0	0	13.7399	131.243	CCT6A;TUBA1A;PFDN2;TUBB4B;TUBA4A
Amino sugar and nucleotide sugar metabolism	6/45	9.13112e-05	0.00263585	0	0	9.32146	86.7011	GPI;HEXB;MPI;GFPT1;PGM2;NANS
HIF-1 degradation in normoxia	8/88	0.000103121	0.00288072	0	0	6.08385	55.8474	CAMK2D;PSMB5;OS9;PSMC3;PSMA2;PSME3;PSME1;MAPK1
Cell cycle checkpoints	9/117	0.000140848	0.00381169	0	0	5.0784	45.0344	ORC5;PSMB5;MCM7;PSMC3;PSMA2;PSME3;RPA3;PSME1;RPA1
Antiviral mechanism by interferon-stimulated genes	7/70	0.000153672	0.00403273	0	0	6.74475	59.2236	NUP214;TPR;UBE2N;UBE2L6;FLNB;KPNA2;KPNA3
Translation	10/151	0.000209834	0.00534459	0	0	4.32824	36.6567	EEF1B2;RPL5;RPL30;SRP72;RPL23;RPS5;SEC61G;RPL37A;EIF3H;SRP14
Huntington's disease	11/184	0.000250893	0.00620781	0	0	3.88619	32.2184	NDUFS8;DCTN2;DCTN1;NDUFA10;NDUFS3;ATP5C1;NDUFS2;SDHB;NDUFV1;POLR2K;TGM2
HIV factor interactions with host	9/128	0.000277626	0.00667844	0	0	4.60638	37.7227	NUP214;PSMB5;PSMC3;PSMA2;PSME3;TPR;PSME1;ATP6V1H;BANF1
Respiratory electron transport, ATP biosynthesis by chemiosmotic coupling, and heat production by uncoupling proteins	7/81	0.000381973	0.00894024	0	0	5.73893	45.1663	NDUFS8;NDUFA10;NDUFS3;ATP5C1;NDUFS2;SDHB;NDUFV1
Tricarboxylic acid (TCA) cycle	5/39	0.000431003	0.00965161	0	0	8.88507	68.8539	IDH3B;DLST;SUCLG2;ACO2;SDHB
Oxidative phosphorylation	9/136	0.000434657	0.00965161	0	0	4.31445	33.3979	NDUFS8;NDUFA10;NDUFS3;ATP5C1;ATP6V1H;NDUFS2;ATP6V0D1;SDHB;NDUFV1
Diabetes pathways	9/137	0.000458605	0.00968983	0	0	4.28052	32.9057	EXOC7;DCTN1;KIF5B;GFPT1;HYOU1;IGF2BP3;ATP6V0D1;ARFGAP1;EXOC2
Capped intron-containing pre-mRNA processing	9/138	0.000483627	0.00968983	0	0	4.24712	32.4234	NUP214;HNRNPM;PTBP1;HNRNPK;PCBP2;TPR;SRSF7;POLR2K;LSM2
Pyruvate metabolism and citric acid (TCA) cycle	5/40	0.000485987	0.00968983	0	0	8.63077	65.847	IDH3B;DLST;SUCLG2;ACO2;SDHB
COPI-mediated vesicle transport	3/10	0.00049012	0.00968983	0	0	25.7706	196.394	COPB2;ARFGAP1;ARCN1
Interferon signaling	10/168	0.000492324	0.00968983	0	0	3.85918	29.3929	NUP214;CAMK2D;TPR;UBE2N;HLA-DRA;UBE2L6;FLNB;IFI35;KPNA2;KPNA3
HIV infection	11/200	0.000510169	0.00971041	0	0	3.55428	26.9442	NUP214;PSMB5;PSMC3;ERCC3;PSMA2;PSME3;TPR;PSME1;ATP6V1H;BANF1;POLR2K
Alzheimer's disease	10/169	0.000515796	0.00971041	0	0	3.83471	29.028	NDUFS8;CDK5;NDUFA10;NDUFS3;ATP5C1;ATP2A2;NDUFS2;MAPK1;SDHB;NDUFV1
Insulin biosynthesis and processing	5/41	0.000546085	0.0100619	0	0	8.3906	63.0363	SRP72;EXOC7;KIF5B;SRP14;EXOC2
Mitotic G2-G2/M phases	7/87	0.000590147	0.0105282	0	0	5.30689	39.4574	TUBA1A;DCTN2;PPP2R1A;DCTN1;TUBB4B;TUBA4A;CLASP1
Sulfur amino acid metabolism	4/24	0.000595708	0.0105282	0	0	12.0552	89.5191	GCLC;GOT1;ETHE1;SLC25A10
Mechanism of protein import into the nucleus	3/11	0.000665697	0.0115299	0	0	22.5482	164.933	NUP214;NUTF2;KPNA2
Immune system signaling by interferons, interleukins, prolactin, and growth hormones	13/280	0.000814692	0.0138338	0	0	2.98017	21.1971	NUP214;MAP2K1;CAMK2D;UBE2L6;IFI35;TPR;UBE2N;HLA-DRA;MAPK1;FLNB;KPNA2;KPNA3;SQSTM1
Lysosome	8/121	0.000903572	0.0148999	0	0	4.2999	30.1386	GALNS;AP3M1;NPC1;HEXB;ATP6V1H;ATP6V0D1;LIPA;CTSD
Glycolysis	4/27	0.000946297	0.0148999	0	0	10.4812	72.9801	GPI;PPP2R1A;PGK1;PFKP
Mammalian calpain regulation of cell motility	4/27	0.000946297	0.0148999	0	0	10.4812	72.9801	ITGB1;CAST;MAP2K1;MAPK1
VEGFR1 pathway	4/27	0.000946297	0.0148999	0	0	10.4812	72.9801	AKT1;MAPK1;NCK1;CD2AP
Signaling events mediated by VEGFR1 and VEGFR2	6/70	0.00104124	0.016102	0	0	5.67303	38.9587	MAP2K1;AKT1;MAPK1;ITGAV;NCK1;DNM2
Extension of telomeres	4/28	0.00108979	0.0161237	0	0	10.044	68.5176	PCNA;RPA3;RUVBL1;RPA1
MAP kinase downregulation by phosphorylation of MEK1 by Cdk5/p35	3/13	0.00112594	0.0161237	0	0	18.0367	122.454	MAP2K1;CDK5;MAPK1
N-glycan trimming in the ER and calnexin/calreticulin cycle	3/13	0.00112594	0.0161237	0	0	18.0367	122.454	PDIA3;MOGS;UGGT1
Activation of chaperones by IRE1 alpha	5/48	0.00113574	0.0161237	0	0	7.02218	47.6137	DCTN1;GFPT1;HYOU1;ATP6V0D1;ARFGAP1
N-glycan biosynthesis	5/48	0.00113574	0.0161237	0	0	7.02218	47.6137	ALG2;STT3A;MOGS;ALG1;STT3B
Spliceosome	8/127	0.00123654	0.0168862	0	0	4.08184	27.3297	HNRNPM;HNRNPK;DHX8;PRPF3;DHX15;PRPF19;SRSF7;LSM2
Association of TriC/CCT with target proteins during biosynthesis	4/29	0.00124788	0.0168862	0	0	9.64172	64.4675	CCT6A;AP3M1;ARFGEF2;XRN2
Ceramide signaling pathway	5/49	0.00124794	0.0168862	0	0	6.86224	45.8827	MAP2K1;TRADD;AKT1;MAPK1;CTSD
Degradation of beta-catenin by the destruction complex	6/73	0.0012973	0.017284	0	0	5.41819	36.0173	PSMB5;PSMC3;PPP2R1A;PSMA2;PSME3;PSME1
PDGFB signaling pathway	8/129	0.001367	0.0179367	0	0	4.01396	26.4726	NCKAP1;MAP2K1;PPP2R1A;MAPK1;ITGAV;ACTN4;NCK1;DNM2
Activation of the pre-replicative complex	4/30	0.00142133	0.0181011	0	0	9.27041	60.7783	ORC5;MCM7;RPA3;RPA1
Biosynthesis of the N-glycan precursor (dolichol lipid-linked oligosaccharide, LLO) and transfer to a nascent protein	4/30	0.00142133	0.0181011	0	0	9.27041	60.7783	MPI;GFPT1;ALG2;ALG1
Prolactin activation of MAPK signaling	6/75	0.00149299	0.0186582	0	0	5.2606	34.2306	ITGB1;MAP2K1;AKT1;FLNA;MAPK1;CTSD
Parkinson's disease	8/131	0.00150817	0.0186582	0	0	3.94829	25.6515	NDUFS8;NDUFA10;NDUFS3;ATP5C1;NDUFS2;UBE2L6;SDHB;NDUFV1
Post-translational protein modification	10/196	0.00159925	0.0191102	0	0	3.27352	21.0756	PDIA3;SEC13;SAR1B;MPI;GFPT1;ALG2;STT3A;MOGS;ALG1;UGGT1
DNA strand elongation	4/31	0.00161091	0.0191102	0	0	8.92661	57.4066	PCNA;MCM7;RPA3;RPA1
Gluconeogenesis	4/31	0.00161091	0.0191102	0	0	8.92661	57.4066	GPI;GOT1;PGK1;SLC25A10
Lagging strand processive biosynthesis	3/15	0.00174797	0.0204559	0	0	15.0291	95.424	PCNA;RPA3;RPA1
Electron transport chain	7/105	0.00178771	0.0206421	0	0	4.32817	27.3836	NDUFS8;NDUFA10;NDUFS3;ATP5C1;NDUFS2;SDHB;NDUFV1
Carbohydrate metabolism	11/235	0.00189005	0.0215366	0	0	2.99353	18.7729	NUP214;GPI;PYGB;GOT1;PPP2R1A;HEXB;TPR;PGK1;PGM2;SLC25A10;PFKP
Global genomic nucleotide excision repair (GG-NER)	4/33	0.00204147	0.0227214	0	0	8.31013	51.4737	PCNA;ERCC3;RPA3;RPA1
B cell survival pathway	3/16	0.00212522	0.0227214	0	0	13.8723	85.3683	ITGB1;AKT1;ZBTB7A
Cell-extracellular matrix interactions	3/16	0.00212522	0.0227214	0	0	13.8723	85.3683	ITGB1;FLNA;RSU1
Gap-filling DNA repair biosynthesis and ligation in global genomic nucleotide excision repair	3/16	0.00212522	0.0227214	0	0	13.8723	85.3683	PCNA;RPA3;RPA1
Inhibition of platelet activation by aspirin	3/16	0.00212522	0.0227214	0	0	13.8723	85.3683	ITGB1;MAP2K1;MAPK1
Pathogenic Escherichia coli infection	5/57	0.00246184	0.0255789	0	0	5.80414	34.8646	ITGB1;TUBA1A;TUBB4B;TUBA4A;NCK1
Influenza infection	8/142	0.0025042	0.0255789	0	0	3.62214	21.6958	NUP214;RPL5;RPL30;RPL23;RPS5;TPR;RPL37A;POLR2K
Signal transduction by L1	4/35	0.00254557	0.0255789	0	0	7.7732	46.4325	ITGB1;MAP2K1;MAPK1;ITGAV
Post-chaperonin tubulin folding pathway	3/17	0.0025493	0.0255789	0	0	12.8807	76.9229	TUBA1A;TUBB4B;TUBA4A
ERK activation	2/5	0.00262639	0.0255789	0	0	39.9736	237.529	MAP2K1;MAPK1
Flap intermediate removal from the telomere lagging strand (C-strand)	2/5	0.00262639	0.0255789	0	0	39.9736	237.529	RPA3;RPA1
Sulfide oxidation to sulfate	2/5	0.00262639	0.0255789	0	0	39.9736	237.529	ETHE1;SLC25A10
Autodegradation of Cdh1 by Cdh1-APC/C	5/58	0.00265832	0.0255789	0	0	5.69434	33.7678	PSMB5;PSMC3;PSMA2;PSME3;PSME1
Nucleotide excision repair	5/58	0.00265832	0.0255789	0	0	5.69434	33.7678	PCNA;ERCC3;RPA3;RPA1;POLR2K
Phospholipids as signaling intermediaries	4/36	0.00282704	0.0269035	0	0	7.52991	44.1895	MAP2K1;AKT1;MAPK1;ITGAV
Telomere maintenance	5/59	0.00286592	0.026977	0	0	5.5886	32.7205	PCNA;RPA3;RUVBL1;RPA1;HIST1H2BB
Downregulation of MTA-3 in ER-negative breast tumors	3/18	0.00302207	0.0278416	0	0	12.0214	69.746	TUBA1A;CTSD;TUBA4A
Human cytomegalovirus and MAP kinase pathways	3/18	0.00302207	0.0278416	0	0	12.0214	69.746	MAP2K1;AKT1;MAPK1
CXCR4 signaling pathway	7/116	0.00314249	0.0286463	0	0	3.8892	22.4124	ITGB1;MAP2K1;UBQLN1;AKT1;HLA-DRA;MAPK1;ITGAV
Clathrin derived vesicle budding	5/61	0.00331586	0.0299119	0	0	5.38846	30.7629	TPD52;TFRC;FTH1;SNX5;DNM2
Trefoil factor initiation of mucosal healing	4/38	0.0034524	0.0305388	0	0	7.08625	40.1697	ITGB1;MAP2K1;AKT1;MAPK1
p53 activity regulation	7/118	0.00345589	0.0305388	0	0	3.81873	21.6433	RPL5;PRMT5;USP7;PCNA;PPP2R4;RPL23;AKT1
Destabilization of mRNA by butyrate response factor 1 (BRF1)	3/19	0.00354523	0.0307017	0	0	11.2695	63.5842	AKT1;DCP1A;TNPO1
PTEN-dependent cell cycle arrest and apoptosis	3/19	0.00354523	0.0307017	0	0	11.2695	63.5842	ITGB1;AKT1;MAPK1
Iron uptake and transport	4/39	0.00379771	0.0321384	0	0	6.88344	38.3639	TFRC;FTH1;ATP6V1H;ATP6V0D1
Proteasome degradation	5/63	0.00381451	0.0321384	0	0	5.20212	28.9703	PSMB5;PSMC3;PSMA2;PSME3;PSME1
PIK3C1/B pathway	2/6	0.00389668	0.0321384	0	0	29.9787	166.31	MAP2K1;MAPK1
Pre-NOTCH Processing in the endoplasmic reticulum	2/6	0.00389668	0.0321384	0	0	29.9787	166.31	POGLUT1;POFUT1
Pyrimidine biosynthesis	2/6	0.00389668	0.0321384	0	0	29.9787	166.31	DCTD;UMPS
Ubiquitin-mediated degradation of phosphorylated Cdc25A	5/64	0.00408298	0.0330392	0	0	5.11369	28.13	PSMB5;PSMC3;PSMA2;PSME3;PSME1
Dual incision reaction in GG-NER	3/20	0.00412037	0.0330392	0	0	10.606	58.2464	ERCC3;RPA3;RPA1
Estrogen receptor signaling pathway	3/20	0.00412037	0.0330392	0	0	10.606	58.2464	MAP2K1;AKT1;MAPK1
FSH regulation of apoptosis	11/263	0.0044673	0.0354925	0	0	2.65709	14.3774	RAB1A;MAP2K1;TUBA1A;PPP2R1A;ANXA4;TPM1;ARL6IP5;FDXR;PGK1;ATP2A2;IFI35
Bioactive peptide-induced signaling pathway	4/41	0.00455699	0.0358759	0	0	6.51069	35.0998	CAMK2D;MAP2K1;CDK5;MAPK1
Fc gamma receptor-mediated phagocytosis	6/94	0.00465569	0.0360314	0	0	4.12079	22.1273	MAP2K1;CFL2;AKT1;MAPK1;DNM2;ARF6
Destabilization of mRNA by AUF1 (hnRNP D0)	5/66	0.00465995	0.0360314	0	0	4.94552	26.5513	PSMB5;PSMC3;PSMA2;PSME3;PSME1
Influenza viral RNA transcription and replication	7/125	0.00474313	0.03635	0	0	3.59091	19.2152	RPL5;RPL30;PPP2R1A;RPL23;RPS5;RPL37A;POLR2K
Activation of NF-kappaB in B cells	5/68	0.00529263	0.0398558	0	0	4.78803	25.0962	PSMB5;PSMC3;PSMA2;PSME3;PSME1
Messenger RNA splicing: major pathway	5/68	0.00529263	0.0398558	0	0	4.78803	25.0962	PTBP1;HNRNPM;HNRNPK;PCBP2;SRSF7
Homologous DNA pairing and strand exchange	2/7	0.00539604	0.0398678	0	0	23.9817	125.235	RPA3;RPA1
G2/M checkpoints	4/43	0.00541224	0.0398678	0	0	6.17618	32.2341	ORC5;MCM7;RPA3;RPA1
Nephrin interactions	3/22	0.00543233	0.0398678	0	0	9.48865	49.487	ACTN4;CD2AP;NCK1
Downstream signaling events Of B cell receptor (BCR)	6/98	0.00569969	0.0414784	0	0	3.94082	20.3636	PSMB5;PSMC3;PSMA2;PSME3;PSME1;AKT1
Vasopressin-regulated water reabsorption	4/44	0.00587745	0.0424156	0	0	6.02147	30.9301	DYNC1LI2;DCTN2;DCTN1;DYNLL2
BAD phosphorylation mediated by IGF1R signaling	3/23	0.00617175	0.0431027	0	0	9.01376	45.86	MAP2K1;AKT1;MAPK1
Collagen binding in corneal epithelia mediated by Erk and PI-3 Kinase	3/23	0.00617175	0.0431027	0	0	9.01376	45.86	ITGB1;MAP2K1;MAPK1
Hypoxia and p53 in the cardiovascular system	3/23	0.00617175	0.0431027	0	0	9.01376	45.86	DNAJB1;RPA1;AKT1
Mismatch repair	3/23	0.00617175	0.0431027	0	0	9.01376	45.86	PCNA;RPA3;RPA1
TGF-beta regulation of extracellular matrix	18/565	0.00622561	0.0431311	0	0	2.01691	10.2441	RPL5;MAP2K1;CAMK2D;GOT1;PUS1;LMO7;HSPA13;CSRP2;PPP2R4;BRE;RAB13;ARL6IP5;GOPC;IARS;UMPS;CTNNAL1;PFKP;NCK1
Pyrimidine metabolism	6/100	0.00628139	0.0431721	0	0	3.85658	19.5535	DCTD;NT5C3A;POLR1C;AK3;UMPS;POLR2K
Cyclin A-Cdk2-associated events at S phase entry	5/72	0.00673603	0.0459323	0	0	4.50126	22.5076	PSMB5;PSMC3;PSMA2;PSME3;PSME1
Cytosolic tRNA aminoacylation	3/24	0.00696833	0.0464198	0	0	8.5841	42.6319	LARS;TARS;IARS
Plexin D1 signaling	3/24	0.00696833	0.0464198	0	0	8.5841	42.6319	ITGB1;ITGAV;ARF6
Protein export	3/24	0.00696833	0.0464198	0	0	8.5841	42.6319	SRP72;SEC61G;SRP14
Degradation of cysteine and homocysteine	2/8	0.00711659	0.0468161	0	0	19.9837	98.8261	ETHE1;SLC25A10
Cap-dependent translation initiation	5/73	0.00713594	0.0468161	0	0	4.43484	21.9197	RPL5;RPL30;RPL23;RPL37A;EIF3H
Chromosome maintenance	6/103	0.00723325	0.0470977	0	0	3.73673	18.4186	PCNA;RAD21;RPA3;RUVBL1;RPA1;HIST1H2BB
Glutathione conjugation	3/25	0.0078231	0.0501837	0	0	8.19349	39.744	GCLC;GSTO1;MGST3
RNA polymerase I transcription initiation	3/25	0.0078231	0.0501837	0	0	8.19349	39.744	ERCC3;POLR1C;POLR2K
Glycolysis and gluconeogenesis	5/75	0.00798492	0.0508452	0	0	4.30769	20.807	GPI;GOT1;PGK1;PGM2;PFKP
Angiopoietin receptor Tie2-mediated signaling	4/49	0.00860353	0.0539902	0	0	5.35106	25.4474	ITGB1;AKT1;MAPK1;NCK1
Interleukin-5 signaling pathway	4/49	0.00860353	0.0539902	0	0	5.35106	25.4474	MAP2K1;AKT1;MAPK1;HLA-DRA
ERBB2 role in signal transduction and oncology	3/26	0.00873699	0.0540445	0	0	7.83686	37.1482	MAP2K1;AKT1;MAPK1
Steroid biosynthesis	3/26	0.00873699	0.0540445	0	0	7.83686	37.1482	LIPA;LSS;FDFT1
Cytoplasmic ribosomal proteins	6/108	0.00904491	0.0551963	0	0	3.55265	16.7172	RPL5;RPL30;RPL23;RPS5;RPL37A;EIF3H
COPII-mediated vesicle transport	2/9	0.00905067	0.0551963	0	0	17.128	80.586	SEC13;SAR1B
Apoptosis regulation	5/78	0.00938613	0.0568419	0	0	4.13003	19.2811	PSMB5;PSMC3;PSMA2;PSME3;PSME1
ERK5 role in neuronal survival pathway	3/27	0.00971083	0.0579971	0	0	7.50994	34.8049	MAP2K1;AKT1;MAPK1
Pentose phosphate pathway	3/27	0.00971083	0.0579971	0	0	7.50994	34.8049	GPI;PGM2;PFKP
Signaling events mediated by hepatocyte growth factor receptor (c-Met)	5/79	0.0098885	0.0582547	0	0	4.07401	18.8072	MAP2K1;AKT1;MAPK1;NCK1;ARF6
Unfolded protein response	5/79	0.0098885	0.0582547	0	0	4.07401	18.8072	DCTN1;GFPT1;HYOU1;ATP6V0D1;ARFGAP1
Interleukin-2 receptor beta chain in T cell activation	4/52	0.0105792	0.0619025	0	0	5.01585	22.8164	MAP2K1;PCNA;AKT1;MAPK1
Antigen processing and presentation	5/81	0.010948	0.0636308	0	0	3.9664	17.9067	PDIA3;PSMB5;PSME3;PSME1;HLA-DRA
Electron transport reaction in mitochondria	2/10	0.0111908	0.0637582	0	0	14.9863	67.3283	GPD2;SDHB
Gap junction degradation	2/10	0.0111908	0.0637582	0	0	14.9863	67.3283	MYO6;DNM2
Splicing regulation through Sam68	2/10	0.0111908	0.0637582	0	0	14.9863	67.3283	MAP2K1;MAPK1
Hemostasis pathway	15/468	0.0113691	0.0640906	0	0	2.02008	9.04359	ITGB1;AK3;ATP2A2;SLC3A2;ACTN4;TUBA4A;CDK5;PPP2R1A;C1QBP;KIF5B;AKT1;FLNA;MAPK1;ITGAV;DAGLB
APC/C-mediated degradation of cell cycle proteins	5/82	0.0115058	0.0640906	0	0	3.91469	17.4787	PSMB5;PSMC3;PSMA2;PSME3;PSME1
BDNF signaling pathway	10/261	0.0117463	0.0640906	0	0	2.4177	10.7448	DNAJB1;PTDSS1;MAP2K1;GFPT1;HPCAL1;TWF2;DLST;HYOU1;PRPF19;SEC22B
Influence of Ras and Rho proteins on G1 to S transition	3/29	0.0118412	0.0640906	0	0	6.93155	30.7495	MAP2K1;AKT1;MAPK1
Reelin signaling pathway	3/29	0.0118412	0.0640906	0	0	6.93155	30.7495	ITGB1;CDK5;AKT1
S1P/S1P3 pathway	3/29	0.0118412	0.0640906	0	0	6.93155	30.7495	AKT1;MAPK1;ITGAV
Thyroid cancer	3/29	0.0118412	0.0640906	0	0	6.93155	30.7495	MAP2K1;TPR;MAPK1
Transferrin endocytosis and recycling	3/29	0.0118412	0.0640906	0	0	6.93155	30.7495	TFRC;ATP6V1H;ATP6V0D1
Arginine and proline metabolism	4/54	0.0120464	0.0643964	0	0	4.81472	21.2762	GAMT;OAT;GOT1;PYCR2
RANKL signaling pathway	4/54	0.0120464	0.0643964	0	0	4.81472	21.2762	MAP2K1;AKT1;MAPK1;SQSTM1
Signaling by the B cell receptor (BCR)	7/151	0.0128104	0.0677302	0	0	2.93864	12.8051	PSMB5;PSMC3;PSMA2;PSME3;PSME1;AKT1;NCK1
RNA polymerase I transcription	4/55	0.0128265	0.0677302	0	0	4.72008	20.5618	ERCC3;POLR1C;HIST1H2BB;POLR2K
Osteopontin signaling	2/11	0.0135297	0.0705829	0	0	13.3205	57.3161	MAP2K1;MAPK1
Valine, leucine and isoleucine biosynthesis	2/11	0.0135297	0.0705829	0	0	13.3205	57.3161	LARS;IARS
Stathmin and breast cancer resistance to antimicrotubule agents	3/31	0.0142191	0.0737352	0	0	6.43578	27.3724	CAMK2D;TUBA1A;TUBA4A
Netrin-mediated signaling events	3/32	0.0155021	0.0799096	0	0	6.21354	25.8905	MAP2K1;MAPK1;NCK1
ERK inactivation	2/12	0.0160603	0.0813348	0	0	11.9878	49.5264	PPP2R1A;MAPK1
Iron metabolism in placenta	2/12	0.0160603	0.0813348	0	0	11.9878	49.5264	TFRC;FTH1
Rab GTPases mark targets in the endocytotic machinery	2/12	0.0160603	0.0813348	0	0	11.9878	49.5264	RAB1A;RAB8A
Gap junction pathway	5/90	0.0166758	0.0839608	0	0	3.5448	14.5117	MAP2K1;TUBA1A;MAPK1;TUBB4B;TUBA4A
E2F-mediated regulation of DNA replication	3/33	0.0168482	0.0843382	0	0	6.00612	24.5261	ORC5;PCNA;PPP2R1A
Interleukin-1 signaling pathway	6/125	0.0176179	0.0876844	0	0	3.04248	12.2881	MAP2K1;UBE2N;AKT1;MAPK1;UBE2L6;SQSTM1
Leptin signaling pathway	4/61	0.0181822	0.0888263	0	0	4.22194	16.9186	MAP2K1;CFL2;AKT1;MAPK1
EPO receptor signaling	3/34	0.0182576	0.0888263	0	0	5.81207	23.2667	MAP2K1;AKT1;MAPK1
MAPK/TRK pathway	3/34	0.0182576	0.0888263	0	0	5.81207	23.2667	MAP2K1;CDK5;MAPK1
N-cadherin signaling events	3/34	0.0182576	0.0888263	0	0	5.81207	23.2667	DCTN1;KIF5B;DAGLB
Melanocyte development and pigmentation pathway	2/13	0.0187757	0.0908366	0	0	10.8975	43.3195	MAP2K1;MAPK1
Interleukin-7 signaling pathway	3/35	0.0197306	0.0940206	0	0	5.63016	22.1017	MAP2K1;AKT1;MAPK1
ERBB signaling pathway	5/94	0.0197595	0.0940206	0	0	3.38479	13.2823	MAP2K1;CAMK2D;AKT1;MAPK1;NCK1
L1CAM interactions	5/94	0.0197595	0.0940206	0	0	3.38479	13.2823	ITGB1;MAP2K1;MAPK1;ITGAV;DNM2
Cell-cell communication	6/129	0.020244	0.0957994	0	0	2.94294	11.4772	ITGB1;FLNA;ACTN4;RSU1;CD2AP;NCK1
Glycogen metabolism	3/36	0.0212673	0.0997528	0	0	5.45927	21.0214	PYGB;PPP2R4;PPP2R1A
MAPK cascade role in angiogenesis	4/64	0.0213098	0.0997528	0	0	4.01022	15.4337	MAP2K1;AKT1;MAPK1;NCK1
M phase pathway	5/96	0.0214325	0.0997881	0	0	3.31006	12.72	SEC13;PPP2R1A;RAD21;KNTC1;CLASP1
Glycogen breakdown (glycogenolysis)	2/14	0.0216691	0.0998159	0	0	9.98882	38.2759	PYGB;PGM2
T cell receptor/Ras pathway	2/14	0.0216691	0.0998159	0	0	9.98882	38.2759	MAP2K1;MAPK1
Interferon-gamma signaling pathway	5/97	0.0223026	0.102191	0	0	3.27391	12.4509	MAP2K1;CAMK2D;AKT1;HLA-DRA;MAPK1
Glioma	4/65	0.0224209	0.102192	0	0	3.94428	14.9794	MAP2K1;CAMK2D;AKT1;MAPK1
Signaling of hepatocyte growth factor receptor	3/38	0.0245319	0.10824	0	0	5.14679	19.0832	ITGB1;MAP2K1;MAPK1
Interleukin-2 signaling pathway	22/847	0.0245636	0.10824	0	0	1.6316	6.04751	PDIA3;PRMT5;MAP2K1;PCNA;SMARCD3;GOT1;TARS;DNAJC13;OXSR1;SAMHD1;SNX4;DNAJB1;MTHFD1;PITRM1;UBE2N;AKT1;MAPK1;FLNB;ABCE1;ZBTB7A;CTSD;ARF6
ATR activation in response to replication stress	2/15	0.0247338	0.10824	0	0	9.21998	34.1101	RPA3;RPA1
Arf6 vesicle-mediated transport	2/15	0.0247338	0.10824	0	0	9.21998	34.1101	MAPK1;ARF6
Messenger RNA decay by 5' to 3' exoribonuclease	2/15	0.0247338	0.10824	0	0	9.21998	34.1101	DCP1A;LSM2
Signaling to p38 via RIT and RIN	2/15	0.0247338	0.10824	0	0	9.21998	34.1101	MAP2K1;MAPK1
G1 to S cell cycle control	4/67	0.0247476	0.10824	0	0	3.81868	14.1254	ORC5;PCNA;MCM7;RPA3
T cell receptor signaling in naive CD4+ T cells	4/67	0.0247476	0.10824	0	0	3.81868	14.1254	AKT1;FLNA;HLA-DRA;NCK1
Integrin-mediated cell adhesion	5/100	0.025049	0.109007	0	0	3.17004	11.6877	ITGB1;MAP2K1;AKT1;MAPK1;ITGAV
Ubiquitin-mediated proteolysis	6/136	0.0254567	0.110227	0	0	2.78348	10.2175	HERC4;CUL3;UBE2N;UBE2L6;PRPF19;TRIM32
E-cadherin nascent AJ-like junctions pathway	3/39	0.0262598	0.113139	0	0	5.00357	18.2116	NCKAP1;AKT1;ARF6
NFAT involvement in hypertrophy of the heart	4/69	0.0272148	0.115869	0	0	3.7008	13.3377	MAP2K1;ATP2A2;AKT1;MAPK1
T cell receptor signaling pathway	6/139	0.0279409	0.115869	0	0	2.72027	9.73222	MAP2K1;AKT1;HLA-DRA;MAPK1;ARFGAP1;NCK1
p53 signaling pathway	6/139	0.0279409	0.115869	0	0	2.72027	9.73222	CCNK;PCNA;TRRAP;FDXR;CEBPZ;CTSD
Amino acid biosynthesis and interconversion (transamination)	2/16	0.0279637	0.115869	0	0	8.56098	30.6213	OAT;GOT1
Glyoxylate and dicarboxylate metabolism	2/16	0.0279637	0.115869	0	0	8.56098	30.6213	MTHFD1;ACO2
Interleukin-9 signaling pathway	2/16	0.0279637	0.115869	0	0	8.56098	30.6213	MAP2K1;MAPK1
N-glycan precursor substrate biosynthesis	2/16	0.0279637	0.115869	0	0	8.56098	30.6213	GFPT1;MPI
Sprouty regulation of FGF signaling	2/16	0.0279637	0.115869	0	0	8.56098	30.6213	PPP2R1A;MAPK1
EGF/EGFR signaling pathway	6/141	0.0296831	0.122407	0	0	2.6797	9.42498	MAP2K1;PCNA;AKT1;MAPK1;NCK1;ARF6
DNA repair	5/105	0.0300911	0.123414	0	0	3.01077	10.5483	PCNA;ERCC3;RPA3;RPA1;POLR2K
Toll-like receptor signaling pathway regulation	6/142	0.0305803	0.123414	0	0	2.65986	9.27599	MAP2K1;USP7;AKT1;MAPK1;SQSTM1;CTNNAL1
ERBB1 downstream pathway	5/106	0.0311706	0.123414	0	0	2.98081	10.3383	NCKAP1;MAP2K1;PPP2R1A;AKT1;MAPK1
Activation of BH3-only proteins	2/17	0.0313522	0.123414	0	0	7.98984	27.6646	AKT1;DYNLL2
Beta-arrestin-dependent recruitment of Src kinases in GPCR signaling	2/17	0.0313522	0.123414	0	0	7.98984	27.6646	MAP2K1;MAPK1
Cadmium-induced DNA biosynthesis and proliferation in macrophages	2/17	0.0313522	0.123414	0	0	7.98984	27.6646	MAP2K1;MAPK1
Nitric oxide metabolism	2/17	0.0313522	0.123414	0	0	7.98984	27.6646	AKT1;DNM2
Phenylalanine metabolism	2/17	0.0313522	0.123414	0	0	7.98984	27.6646	GOT1;PRDX6
SHC-related events	2/17	0.0313522	0.123414	0	0	7.98984	27.6646	MAP2K1;MAPK1
SHC1 events in EGFR signaling	2/17	0.0313522	0.123414	0	0	7.98984	27.6646	MAP2K1;MAPK1
Messenger RNA splicing: minor pathway	3/42	0.031824	0.124704	0	0	4.61797	15.9206	SRSF7;POLR2K;LSM2
Cell differentiation by G alpha (i/o) pathway inferred from mouse Neuro2A model	3/43	0.0338048	0.131869	0	0	4.50229	15.25	MAP2K1;AKT1;MAPK1
CDK regulation of DNA replication	2/18	0.0348935	0.135506	0	0	7.49009	25.1327	ORC5;MCM7
Arrhythmogenic right ventricular cardiomyopathy (ARVC)	4/75	0.0354719	0.137137	0	0	3.38702	11.3093	ITGB1;ATP2A2;ITGAV;ACTN4
ERBB2/ERBB3 signaling events	3/44	0.0358483	0.137366	0	0	4.39226	14.6195	MAP2K1;AKT1;MAPK1
Interactions of HIV Vpr protein with host cellular proteins	3/44	0.0358483	0.137366	0	0	4.39226	14.6195	NUP214;TPR;BANF1
Interleukin-3 signaling pathway	3/45	0.037954	0.144016	0	0	4.28746	14.0259	MAP2K1;AKT1;MAPK1
ER-associated degradation (ERAD) pathway	2/19	0.0385816	0.144016	0	0	7.04914	22.9448	MOGS;UGGT1
FRS2-mediated activation	2/19	0.0385816	0.144016	0	0	7.04914	22.9448	MAP2K1;MAPK1
Glycosaminoglycan degradation	2/19	0.0385816	0.144016	0	0	7.04914	22.9448	GALNS;HEXB
Lissencephaly gene (LIS1) in neuronal migration and development	2/19	0.0385816	0.144016	0	0	7.04914	22.9448	CDK5;DCTN1
MAL role in Rho-mediated activation of SRF	2/19	0.0385816	0.144016	0	0	7.04914	22.9448	MAP2K1;MAPK1
Focal adhesion	8/233	0.0400749	0.148484	0	0	2.14714	6.90735	ITGB1;MAP2K1;AKT1;FLNA;MAPK1;FLNB;ITGAV;ACTN4
Transfer RNA aminoacylation	3/46	0.0401215	0.148484	0	0	4.18754	13.4665	LARS;TARS;IARS
Insulin signaling pathway	9/277	0.0410765	0.151371	0	0	2.02978	6.47971	PYGB;MAP2K1;EXOC7;KIF5B;AKT1;MAPK1;EXOC2;ARF6;NCK1
Sprouty regulation of tyrosine kinase signals	2/20	0.0424106	0.154969	0	0	6.65718	21.0391	MAP2K1;MAPK1
Urea cycle and metabolism of amino groups	2/20	0.0424106	0.154969	0	0	6.65718	21.0391	GAMT;OAT
HIV life cycle	5/118	0.0460261	0.166642	0	0	2.66263	8.19703	NUP214;ERCC3;TPR;BANF1;POLR2K
Oxidative stress-induced gene expression via Nrf2	2/21	0.046375	0.166642	0	0	6.30648	19.3672	AKR7A2;MAPK1
S1P/S1P1 pathway	2/21	0.046375	0.166642	0	0	6.30648	19.3672	MAPK1;ITGAV
Y branching of actin filaments	2/21	0.046375	0.166642	0	0	6.30648	19.3672	NCKAP1;NCK1
Apoptosis	8/242	0.0481708	0.17238	0	0	2.0636	6.2589	PSMB5;PSMC3;PSMA2;PSME3;TRADD;PSME1;AKT1;DYNLL2
Meiosis	4/83	0.0485009	0.172475	0	0	3.04279	9.20801	RAD21;RPA3;RPA1;HIST1H2BB
Toll receptor cascades	6/159	0.0485958	0.172475	0	0	2.36226	7.14399	MAP2K1;PPP2R1A;UBE2N;MAPK1;UBE2L6;DNM2
Non-coding RNA metabolism	3/50	0.0494006	0.174616	0	0	3.83037	11.521	NUP214;PRMT5;TPR
Endocytosis	7/201	0.0496725	0.174825	0	0	2.17567	6.53203	SH3GLB1;TFRC;VTA1;ARFGAP1;ARF6;SH3GL1;DNM2
CCR3 signaling in eosinophils	2/22	0.0504692	0.174825	0	0	5.99085	17.891	MAP2K1;MAPK1
CTLA4 inhibitory signaling	2/22	0.0504692	0.174825	0	0	5.99085	17.891	PPP2R1A;AKT1
Double-strand break repair	2/22	0.0504692	0.174825	0	0	5.99085	17.891	RPA3;RPA1
Epstein-Barr virus LMP1 signaling	2/22	0.0504692	0.174825	0	0	5.99085	17.891	TRADD;MAPK1
Glutathione metabolism	3/51	0.0518699	0.178962	0	0	3.75038	11.0974	GCLC;GSTO1;MGST3
MicroRNAs in cardiomyocyte hypertrophy	4/85	0.0521191	0.179108	0	0	2.96736	8.76623	MAP2K1;CAMK2D;AKT1;MAPK1
Endometrial cancer	3/52	0.0543979	0.18428	0	0	3.67366	10.6956	MAP2K1;AKT1;MAPK1
Angiogenesis	2/23	0.0546881	0.18428	0	0	5.70528	16.5802	AKT1;MAPK1
CREB transcription factor and its extracellular signals	2/23	0.0546881	0.18428	0	0	5.70528	16.5802	AKT1;MAPK1
RNA polymerase III transcription termination	2/23	0.0546881	0.18428	0	0	5.70528	16.5802	POLR1C;POLR2K
Signaling events mediated by PRL	2/23	0.0546881	0.18428	0	0	5.70528	16.5802	ITGB1;MAPK1
Starch and sucrose metabolism	3/53	0.056984	0.191272	0	0	3.6	10.3139	GPI;PYGB;PGM2
Cholesterol biosynthesis	2/24	0.0590262	0.19196	0	0	5.44568	15.41	LSS;FDFT1
Dorso-ventral axis formation	2/24	0.0590262	0.19196	0	0	5.44568	15.41	MAP2K1;MAPK1
Inhibition of cellular proliferation by Gleevec	2/24	0.0590262	0.19196	0	0	5.44568	15.41	MAP2K1;AKT1
Proteasome complex	2/24	0.0590262	0.19196	0	0	5.44568	15.41	PSMB5;PSMA2
Ras-independent pathway in NK cell-mediated cytotoxicity	2/24	0.0590262	0.19196	0	0	5.44568	15.41	ITGB1;MAP2K1
SREBP signaling	2/24	0.0590262	0.19196	0	0	5.44568	15.41	SEC13;SAR1B
Signal transduction of S1P receptor	2/24	0.0590262	0.19196	0	0	5.44568	15.41	AKT1;MAPK1
Tumor suppressor Arf inhibits ribosomal biogenesis	2/24	0.0590262	0.19196	0	0	5.44568	15.41	POLR1C;AKT1
Kit receptor signaling pathway	3/54	0.0596274	0.19196	0	0	3.52923	9.95117	MAP2K1;AKT1;MAPK1
Meiotic recombination	3/54	0.0596274	0.19196	0	0	3.52923	9.95117	RPA3;RPA1;HIST1H2BB
Non-small cell lung cancer	3/54	0.0596274	0.19196	0	0	3.52923	9.95117	MAP2K1;AKT1;MAPK1
Signaling by FGFR in disease	5/128	0.0611405	0.196103	0	0	2.4449	6.83248	MAP2K1;PPP2R1A;TRIM24;AKT1;MAPK1
Thymic stromal lymphopoietin (TSLP) pathway	4/90	0.0617896	0.19633	0	0	2.79412	7.77889	TFRC;PSMA2;PDCD6;PSME1
Transport of mature transcript to cytoplasm	3/55	0.0623274	0.19633	0	0	3.46119	9.60602	NUP214;TPR;SRSF7
Vibrio cholerae infection	3/55	0.0623274	0.19633	0	0	3.46119	9.60602	SEC61G;ATP6V1H;ATP6V0D1
Alpha-9 beta-1 integrin pathway	2/25	0.0634787	0.19633	0	0	5.20864	14.3605	ITGB1;TGM2
Basigin interactions	2/25	0.0634787	0.19633	0	0	5.20864	14.3605	ITGB1;SLC3A2
C-Myc pathway	2/25	0.0634787	0.19633	0	0	5.20864	14.3605	TRRAP;RUVBL1
DARPP-32 events	2/25	0.0634787	0.19633	0	0	5.20864	14.3605	CDK5;PPP2R1A
IGF1 receptor signaling through beta-arrestin	2/25	0.0634787	0.19633	0	0	5.20864	14.3605	AKT1;MAPK1
Phosphoinositides and their downstream targets	2/25	0.0634787	0.19633	0	0	5.20864	14.3605	AKT1;PFKP
SHC1 events in ERBB2 signaling	2/25	0.0634787	0.19633	0	0	5.20864	14.3605	MAP2K1;MAPK1
Acute myeloid leukemia	3/57	0.0678946	0.206025	0	0	3.33265	8.96417	MAP2K1;AKT1;MAPK1
Pre-NOTCH expression and processing	3/57	0.0678946	0.206025	0	0	3.33265	8.96417	POGLUT1;POFUT1;ATP2A2
Galactose metabolism	2/26	0.0680405	0.206025	0	0	4.99136	13.415	PGM2;PFKP
Integrin family cell surface interactions	2/26	0.0680405	0.206025	0	0	4.99136	13.415	ITGB1;ITGAV
Physiological and pathological hypertrophy of the heart	2/26	0.0680405	0.206025	0	0	4.99136	13.415	CAMK2D;MAPK1
Ras signaling pathway	2/26	0.0680405	0.206025	0	0	4.99136	13.415	MAP2K1;AKT1
Tight junction	5/133	0.0696347	0.210117	0	0	2.3488	6.25835	RAB3B;PPP2R1A;RAB13;AKT1;ACTN4
RNA polymerase I, RNA polymerase III, and mitochondrial transcription	4/95	0.072339	0.214164	0	0	2.63992	6.93348	ERCC3;POLR1C;HIST1H2BB;POLR2K
BAD phosphorylation regulation	2/27	0.0727069	0.214164	0	0	4.79146	12.56	AKT1;MAPK1
FSH signaling pathway	2/27	0.0727069	0.214164	0	0	4.79146	12.56	AKT1;MAPK1
Proteins and DNA sequences in cardicac structures	2/27	0.0727069	0.214164	0	0	4.79146	12.56	SMARCD3;ATP2A2
RNA polymerase III transcription initiation from type 2 promoter	2/27	0.0727069	0.214164	0	0	4.79146	12.56	POLR1C;POLR2K
Rev-mediated nuclear export of HIV-1 RNA	2/27	0.0727069	0.214164	0	0	4.79146	12.56	NUP214;TPR
eIF4E and p70 S6 kinase regulation	2/27	0.0727069	0.214164	0	0	4.79146	12.56	AKT1;MAPK1
ATF2 transcription factor network	3/59	0.0736796	0.214837	0	0	3.2133	8.38039	CSRP2;CUL3;MAPK1
Caspase cascade in apoptosis	3/59	0.0736796	0.214837	0	0	3.2133	8.38039	TRADD;CFL2;AKT1
RNA degradation	3/59	0.0736796	0.214837	0	0	3.2133	8.38039	XRN2;DCP1A;LSM2
NGF signaling via TRKA from the plasma membrane	5/136	0.0750284	0.218035	0	0	2.29466	5.94291	MAP2K1;PPP2R1A;AKT1;MAPK1;DNM2
T cell receptor regulation of apoptosis	15/603	0.0759977	0.21854	0	0	1.54535	3.98245	RPL23;TRADD;ATP5C1;SLC3A2;PHB;PPP2R4;CDK5;XRN2;TRIM24;PSME1;PGK1;UBE2N;FLNA;ZBTB7A;POLR2K
Ephrin receptor B forward pathway	3/60	0.0766519	0.21854	0	0	3.15677	8.1081	MAP2K1;MAPK1;NCK1
Natural killer cell receptor signaling pathway	3/60	0.0766519	0.21854	0	0	3.15677	8.1081	MAP2K1;AKT1;MAPK1
Neurotrophic factor-mediated Trk receptor signaling	3/60	0.0766519	0.21854	0	0	3.15677	8.1081	MAP2K1;MAPK1;SQSTM1
Dual incision reaction in TC-NER	2/28	0.0774731	0.21854	0	0	4.60694	11.7837	ERCC3;POLR2K
Messenger RNA capping	2/28	0.0774731	0.21854	0	0	4.60694	11.7837	ERCC3;POLR2K
RNA polymerase III transcription initiation From type 3 promoter	2/28	0.0774731	0.21854	0	0	4.60694	11.7837	POLR1C;POLR2K
Recycling pathway of cell adhesion molecule L1	2/28	0.0774731	0.21854	0	0	4.60694	11.7837	MAPK1;DNM2
TRAIL signaling pathway	2/28	0.0774731	0.21854	0	0	4.60694	11.7837	TRADD;MAPK1
2-LTR circle formation	1/5	0.0798295	0.218773	0	0	14.9438	37.7758	BANF1
APOBEC3G-mediated resistance to HIV-1 infection	1/5	0.0798295	0.218773	0	0	14.9438	37.7758	BANF1
FOSB gene expression and drug abuse	1/5	0.0798295	0.218773	0	0	14.9438	37.7758	CDK5
GDP-mannose biosynthesis	1/5	0.0798295	0.218773	0	0	14.9438	37.7758	MPI
Ketone body metabolism	1/5	0.0798295	0.218773	0	0	14.9438	37.7758	OXCT1
NOSTRIN-mediated endothelial NOS trafficking	1/5	0.0798295	0.218773	0	0	14.9438	37.7758	DNM2
Phenylalanine, tyrosine and tryptophan biosynthesis	1/5	0.0798295	0.218773	0	0	14.9438	37.7758	GOT1
Phospholipase C delta-1 interactions in phospholipid-associated cell signaling	1/5	0.0798295	0.218773	0	0	14.9438	37.7758	TGM2
UDP-N-acetyl-glucosamine biosynthesis	1/5	0.0798295	0.218773	0	0	14.9438	37.7758	GFPT1
Granule cell survival pathway	4/99	0.0813952	0.221342	0	0	2.52825	6.34197	MAP2K1;SMPD4;PPP2R4;AKT1
Senescence and autophagy	4/99	0.0813952	0.221342	0	0	2.52825	6.34197	SH3GLB1;MAP2K1;MAPK1;SQSTM1
Actin cytoskeleton regulation	7/226	0.0815336	0.221342	0	0	1.92483	4.82506	ITGB1;NCKAP1;MAP2K1;CFL2;MAPK1;ITGAV;ACTN4
ADP-ribosylation factor	2/29	0.0823348	0.221435	0	0	4.43609	11.0767	ARFGEF2;ARFGAP1
Homologous recombination	2/29	0.0823348	0.221435	0	0	4.43609	11.0767	RPA3;RPA1
RNA polymerase	2/29	0.0823348	0.221435	0	0	4.43609	11.0767	POLR1C;POLR2K
Colorectal cancer	3/62	0.0827517	0.221867	0	0	3.04945	7.59895	MAP2K1;AKT1;MAPK1
Dilated cardiomyopathy	4/100	0.083743	0.223831	0	0	2.50179	6.20445	ITGB1;TPM1;ATP2A2;ITGAV
TNF-alpha signaling pathway	4/101	0.0861237	0.229063	0	0	2.47587	6.07076	TRADD;AKT1;MAPK1;SQSTM1
Apoptosis intrinsic pathway	2/30	0.0872873	0.229063	0	0	4.27744	10.4307	AKT1;DYNLL2
Gap junction trafficking and regulation	2/30	0.0872873	0.229063	0	0	4.27744	10.4307	MYO6;DNM2
Glutamate binding and activation of AMPA receptors and synaptic plasticity	2/30	0.0872873	0.229063	0	0	4.27744	10.4307	CAMK2D;MYO6
Nuclear events mediated by MAP kinases	2/30	0.0872873	0.229063	0	0	4.27744	10.4307	PPP2R1A;MAPK1
Retinoic acid receptor-mediated signaling	2/30	0.0872873	0.229063	0	0	4.27744	10.4307	AKT1;MAPK1
Endothelins	3/64	0.0890531	0.232294	0	0	2.94917	7.13262	MAP2K1;AKT1;MAPK1
Wnt signaling pathway	7/231	0.089055	0.232294	0	0	1.88139	4.55013	GPI;CAMK2D;PPP2R1A;RUVBL1;AKT1;CACYBP;PI4K2A
Axon guidance	9/325	0.0908743	0.236328	0	0	1.7172	4.11833	ITGB1;MAP2K1;CDK5;CFL2;MAPK1;ITGAV;CLASP1;NCK1;DNM2
ERK1/ERK2 MAPK pathway	3/65	0.0922773	0.237961	0	0	2.90145	6.91403	ITGB1;MAP2K1;MAPK1
Alpha-6 beta-4 integrin signaling pathway	2/31	0.0923265	0.237961	0	0	4.12973	9.83877	AKT1;MAPK1
Alpha-V beta-3 integrin/OPN pathway	2/31	0.0923265	0.237961	0	0	4.12973	9.83877	MAPK1;ITGAV
Assembly of the ORC complex at the origin of replication	1/6	0.0950161	0.239149	0	0	11.9544	28.1372	ORC5
ER quality control compartment (ERQC)	1/6	0.0950161	0.239149	0	0	11.9544	28.1372	UGGT1
G beta-gamma signaling through PI3K gamma	1/6	0.0950161	0.239149	0	0	11.9544	28.1372	AKT1
Methionine salvage pathway	1/6	0.0950161	0.239149	0	0	11.9544	28.1372	GOT1
NF-kappaB activation	1/6	0.0950161	0.239149	0	0	11.9544	28.1372	SQSTM1
RSK activation	1/6	0.0950161	0.239149	0	0	11.9544	28.1372	MAPK1
Telomere extension by telomerase	1/6	0.0950161	0.239149	0	0	11.9544	28.1372	RUVBL1
Beta-1 integrin cell surface interactions	3/66	0.0955492	0.239149	0	0	2.85525	6.70445	ITGB1;ITGAV;TGM2
HIF-1 transcriptional activity in hypoxia	3/66	0.0955492	0.239149	0	0	2.85525	6.70445	TFRC;PGK1;AKT1
Thyroid-stimulating hormone signaling pathway	3/66	0.0955492	0.239149	0	0	2.85525	6.70445	MAP2K1;AKT1;MAPK1
Alanine, aspartate and glutamate metabolism	2/32	0.0974482	0.241115	0	0	3.99187	9.29481	GOT1;GFPT1
Hypothetical network for drug addiction	2/32	0.0974482	0.241115	0	0	3.99187	9.29481	MAP2K1;MAPK1
Signaling by Robo receptor	2/32	0.0974482	0.241115	0	0	3.99187	9.29481	CLASP1;NCK1
Syndecan 4 pathway	2/32	0.0974482	0.241115	0	0	3.99187	9.29481	ITGB1;DNM2
Negative regulators of RIG-I/MDA5 signaling	2/33	0.102648	0.252538	0	0	3.8629	8.7937	PCBP2;UBE2L6
Syndecan 2 pathway	2/33	0.102648	0.252538	0	0	3.8629	8.7937	ITGB1;MAPK1
Signaling by insulin receptor	4/109	0.106321	0.255279	0	0	2.2863	5.12427	MAP2K1;ATP6V1H;MAPK1;ATP6V0D1
Signaling by interleukins	4/109	0.106321	0.255279	0	0	2.2863	5.12427	MAP2K1;UBE2N;MAPK1;SQSTM1
Integrated breast cancer pathway	5/152	0.107449	0.255279	0	0	2.04322	4.5579	TRADD;TPR;AKT1;MAPK1;PHB
EGF receptor transactivation by GPCRs in cardiac hypertrophy	2/34	0.107923	0.255279	0	0	3.742	8.33096	MAP2K1;MAPK1
Fructose and mannose metabolism	2/34	0.107923	0.255279	0	0	3.742	8.33096	MPI;PFKP
Long-term depression	3/70	0.109097	0.255279	0	0	2.68424	5.94698	MAP2K1;PPP2R1A;MAPK1
Long-term potentiation	3/70	0.109097	0.255279	0	0	2.68424	5.94698	MAP2K1;CAMK2D;MAPK1
Nucleotide metabolism	3/70	0.109097	0.255279	0	0	2.68424	5.94698	DCTD;NT5C3A;UMPS
Pancreatic cancer	3/70	0.109097	0.255279	0	0	2.68424	5.94698	MAP2K1;AKT1;MAPK1
Renal cell carcinoma	3/70	0.109097	0.255279	0	0	2.68424	5.94698	MAP2K1;AKT1;MAPK1
BAD activation and translocation to mitochondria	1/7	0.109953	0.255279	0	0	9.9615	21.992	AKT1
Creatine metabolism	1/7	0.109953	0.255279	0	0	9.9615	21.992	GAMT
Endothelial NOS activation	1/7	0.109953	0.255279	0	0	9.9615	21.992	AKT1
FYVE-finger proteins in vesicle transport	1/7	0.109953	0.255279	0	0	9.9615	21.992	TFRC
Fas signaling pathway in cardiomyocytes	1/7	0.109953	0.255279	0	0	9.9615	21.992	AKT1
MEK activation	1/7	0.109953	0.255279	0	0	9.9615	21.992	MAP2K1
Nef-mediated CD8 downregulation	1/7	0.109953	0.255279	0	0	9.9615	21.992	ATP6V1H
Negative regulation of the PI3K/Akt network	1/7	0.109953	0.255279	0	0	9.9615	21.992	AKT1
PELP1 modulation of estrogen receptor activity	1/7	0.109953	0.255279	0	0	9.9615	21.992	MAPK1
PP2A-mediated dephosphorylation of key metabolic factors	1/7	0.109953	0.255279	0	0	9.9615	21.992	PPP2R1A
Phase I of biological oxidations: non-cytochrome P450 enzymes	1/7	0.109953	0.255279	0	0	9.9615	21.992	LIPA
Epidermal growth factor receptor (EGFR) pathway	4/111	0.111678	0.256779	0	0	2.24333	4.91769	MAP2K1;AKT1;MAPK1;NCK1
Bacterial invasion of epithelial cells	3/71	0.112594	0.256779	0	0	2.64463	5.77578	ITGB1;CD2AP;DNM2
Interleukin-6 signaling pathway	3/71	0.112594	0.256779	0	0	2.64463	5.77578	MAP2K1;AKT1;MAPK1
Melanoma	3/71	0.112594	0.256779	0	0	2.64463	5.77578	MAP2K1;AKT1;MAPK1
Phase II of biological oxidations: conjugation	3/71	0.112594	0.256779	0	0	2.64463	5.77578	GCLC;GSTO1;MGST3
Arf6 signal transduction regulation	2/35	0.113268	0.256779	0	0	3.62842	7.9027	NCK1;ARF6
EGF receptor (ErbB1) signaling pathway	2/35	0.113268	0.256779	0	0	3.62842	7.9027	MAPK1;NCK1
Prion diseases	2/35	0.113268	0.256779	0	0	3.62842	7.9027	MAP2K1;MAPK1
fMLP induced chemokine gene expression in HMC-1 cells	2/35	0.113268	0.256779	0	0	3.62842	7.9027	MAP2K1;MAPK1
Costimulation by the CD28 family	3/72	0.116134	0.2601	0	0	2.60617	5.61111	PPP2R1A;AKT1;HLA-DRA
Leishmaniasis	3/72	0.116134	0.2601	0	0	2.60617	5.61111	ITGB1;MAPK1;HLA-DRA
Oocyte meiosis	4/113	0.117153	0.2601	0	0	2.20195	4.72157	MAP2K1;CAMK2D;PPP2R1A;MAPK1
GM-CSF-mediated signaling events	2/36	0.118679	0.2601	0	0	3.52152	7.50552	MAP2K1;MAPK1
Generation of second messenger molecules	2/36	0.118679	0.2601	0	0	3.52152	7.50552	HLA-DRA;NCK1
SNARE interactions in vesicular transport	2/36	0.118679	0.2601	0	0	3.52152	7.50552	SEC22B;VAMP3
Signaling to ERKs	2/36	0.118679	0.2601	0	0	3.52152	7.50552	MAP2K1;MAPK1
Transport to the Golgi and subsequent modification	2/36	0.118679	0.2601	0	0	3.52152	7.50552	SEC13;SAR1B
Chronic myeloid leukemia	3/73	0.119715	0.2601	0	0	2.56881	5.45266	MAP2K1;AKT1;MAPK1
Myc repressed pathway	3/73	0.119715	0.2601	0	0	2.56881	5.45266	ITGB1;PPP2R4;FTH1
Adherens junction cell adhesion	3/74	0.123336	0.2601	0	0	2.5325	5.30011	MAPK1;LMO7;ACTN4
Integrins in angiogenesis	3/74	0.123336	0.2601	0	0	2.5325	5.30011	AKT1;MAPK1;ITGAV
Seven transmembrane receptor signaling through beta-arrestin	3/74	0.123336	0.2601	0	0	2.5325	5.30011	MAP2K1;AKT1;MAPK1
Activation of NMDA receptor upon glutamate binding and postsynaptic events	2/37	0.124154	0.2601	0	0	3.42073	7.13643	CAMK2D;MAPK1
Latent infection of Homo sapiens with Mycobacterium tuberculosis	2/37	0.124154	0.2601	0	0	3.42073	7.13643	ATP6V1H;ATP6V0D1
Platelet activation, signaling and aggregation	6/205	0.124507	0.2601	0	0	1.81193	3.77497	AKT1;FLNA;MAPK1;ACTN4;DAGLB;TUBA4A
Aflatoxin B1 metabolism	1/8	0.124644	0.2601	0	0	8.53799	17.7786	AKR7A2
Binding of RNA by insulin-like growth factor 2 mRNA binding proteins (IGF2BPs/IMPs/VICKZs)	1/8	0.124644	0.2601	0	0	8.53799	17.7786	IGF2BP3
Bystander B cell activation	1/8	0.124644	0.2601	0	0	8.53799	17.7786	HLA-DRA
CHL1 interactions	1/8	0.124644	0.2601	0	0	8.53799	17.7786	ITGB1
Cross-presentation of particulate exogenous antigens (phagosomes)	1/8	0.124644	0.2601	0	0	8.53799	17.7786	ITGAV
Cytoskeletal remodeling regulation and cell spreading by IPP complex components	1/8	0.124644	0.2601	0	0	8.53799	17.7786	RSU1
Eosinophils in the chemokine network of allergy	1/8	0.124644	0.2601	0	0	8.53799	17.7786	HLA-DRA
Folate and pterine metabolism	1/8	0.124644	0.2601	0	0	8.53799	17.7786	MTHFD1
Glycogen biosynthesis	1/8	0.124644	0.2601	0	0	8.53799	17.7786	PGM2
Integration of provirus	1/8	0.124644	0.2601	0	0	8.53799	17.7786	BANF1
Lysine catabolism	1/8	0.124644	0.2601	0	0	8.53799	17.7786	DLST
Mitotic metaphase/anaphase transition	1/8	0.124644	0.2601	0	0	8.53799	17.7786	RAD21
RNA polymerase II C-terminal domain phosphorylation and interaction with capping enzyme	1/8	0.124644	0.2601	0	0	8.53799	17.7786	ERCC3
Stabilization of mRNA by HuR	1/8	0.124644	0.2601	0	0	8.53799	17.7786	NUP214
Support of platelet aggregation by Eph kinases and ephrins	1/8	0.124644	0.2601	0	0	8.53799	17.7786	ITGB1
Transcription factor regulation of microRNAs related to cardiac hypertrophy	1/8	0.124644	0.2601	0	0	8.53799	17.7786	AKT1
Vitamin C (ascorbate) metabolism	1/8	0.124644	0.2601	0	0	8.53799	17.7786	GSTO1
Glycosphingolipid metabolism	2/38	0.129689	0.268686	0	0	3.32554	6.79281	SMPD4;HEXB
Striated muscle contraction	2/38	0.129689	0.268686	0	0	3.32554	6.79281	TPM1;ACTN4
Transport of mature mRNAs derived from intronless transcripts	2/38	0.129689	0.268686	0	0	3.32554	6.79281	NUP214;TPR
RIG-I/MDA5-mediated induction of interferon-alpha/beta pathways	3/76	0.130697	0.269485	0	0	2.46286	5.01161	PCBP2;UBE2L6;DAK
VEGF signaling pathway	3/76	0.130697	0.269485	0	0	2.46286	5.01161	MAP2K1;AKT1;MAPK1
Mitochondrial pathway of apoptosis: caspases	3/77	0.134434	0.275005	0	0	2.42946	4.87514	AIP;MAPK1;HSPA13
Angiotensin II-mediated activation of JNK pathway via Pyk2-dependent signaling	2/39	0.13528	0.275005	0	0	3.2355	6.47233	MAP2K1;MAPK1
Aurora B signaling	2/39	0.13528	0.275005	0	0	3.2355	6.47233	CUL3;NSUN2
FRS2-mediated cascade	2/39	0.13528	0.275005	0	0	3.2355	6.47233	MAP2K1;MAPK1
HIV-1 transcription initiation	2/39	0.13528	0.275005	0	0	3.2355	6.47233	ERCC3;POLR2K
Signaling events regulated by Ret tyrosine kinase	2/39	0.13528	0.275005	0	0	3.2355	6.47233	MAPK1;NCK1
Signaling by SCF-KIT	3/78	0.138208	0.27501	0	0	2.39694	4.74353	MAP2K1;AKT1;MAPK1
AKT phosphorylation of nuclear targets	1/9	0.139093	0.27501	0	0	7.47036	14.7361	AKT1
Abl role in Robo-Slit signaling	1/9	0.139093	0.27501	0	0	7.47036	14.7361	CLASP1
Activation of pro-caspase 8	1/9	0.139093	0.27501	0	0	7.47036	14.7361	TRADD
Alpha-4 beta-7 integrin signaling	1/9	0.139093	0.27501	0	0	7.47036	14.7361	ITGB1
Bicarbonate transporters	1/9	0.139093	0.27501	0	0	7.47036	14.7361	SLC4A7
Folding of actin by CCT/TriC	1/9	0.139093	0.27501	0	0	7.47036	14.7361	CCT6A
Ketone body biosynthesis and degradation	1/9	0.139093	0.27501	0	0	7.47036	14.7361	OXCT1
Nef-mediated CD4 downregulation	1/9	0.139093	0.27501	0	0	7.47036	14.7361	ATP6V1H
PI3K/AKT signalling	1/9	0.139093	0.27501	0	0	7.47036	14.7361	AKT1
Tat-mediated elongation of the HIV-1 transcript	1/9	0.139093	0.27501	0	0	7.47036	14.7361	ERCC3
cAMP receptor, G-protein-independent pathways inferred from amoeba model	1/9	0.139093	0.27501	0	0	7.47036	14.7361	MAPK1
Negative regulation of FGFR signaling	2/40	0.140923	0.277994	0	0	3.15019	6.17293	PPP2R1A;MAPK1
Fc epsilon receptor I signaling pathway	3/79	0.142018	0.279517	0	0	2.36528	4.61657	MAP2K1;AKT1;MAPK1
Signaling by PDGF	4/122	0.143169	0.281143	0	0	2.03307	3.95174	MAP2K1;AKT1;MAPK1;NCK1
Opioid signaling	3/80	0.145862	0.285784	0	0	2.33445	4.49402	CDK5;PPP2R1A;MAPK1
Fc epsilon receptor I signaling in mast cells	2/41	0.146616	0.286614	0	0	3.06926	5.89278	MAP2K1;MAPK1
MAP kinase signaling pathway	3/81	0.149741	0.287986	0	0	2.3044	4.37571	MAP2K1;TRADD;MAPK1
BMP receptor signaling	2/42	0.152356	0.287986	0	0	2.99238	5.63026	NUP214;MAPK1
Bladder cancer	2/42	0.152356	0.287986	0	0	2.99238	5.63026	MAP2K1;MAPK1
Eukaryotic transcription initiation	2/42	0.152356	0.287986	0	0	2.99238	5.63026	ERCC3;POLR2K
Hexose transport	2/42	0.152356	0.287986	0	0	2.99238	5.63026	NUP214;TPR
Signaling events mediated by T cell protein tyrosine phosphatase (TC-PTP)	2/42	0.152356	0.287986	0	0	2.99238	5.63026	ITGB1;KPNA2
TWEAK signaling pathway	2/42	0.152356	0.287986	0	0	2.99238	5.63026	AKT1;MAPK1
Urokinase-type plasminogen activator (uPA) and uPAR-mediated signaling	2/42	0.152356	0.287986	0	0	2.99238	5.63026	ITGB1;ITGAV
Activation of the AP-1 family of transcription factors	1/10	0.153304	0.287986	0	0	6.63999	12.4522	MAPK1
Deregulation of CDK5 in Alzheimer's disease	1/10	0.153304	0.287986	0	0	6.63999	12.4522	CDK5
E2F-enabled inhibition of pre-replication complex formation	1/10	0.153304	0.287986	0	0	6.63999	12.4522	ORC5
Glycoprotein 1b-IX-V activation signaling	1/10	0.153304	0.287986	0	0	6.63999	12.4522	FLNA
IKK complex recruitment by IRAK1	1/10	0.153304	0.287986	0	0	6.63999	12.4522	UBE2N
Phospholipase C signaling pathway	1/10	0.153304	0.287986	0	0	6.63999	12.4522	AKT1
Ran role in mitotic spindle regulation	1/10	0.153304	0.287986	0	0	6.63999	12.4522	KPNA2
Reduction of cytosolic calcium levels	1/10	0.153304	0.287986	0	0	6.63999	12.4522	ATP2A2
TRAF6-mediated IRF7 activation in TLR7/8 or 9 signaling	1/10	0.153304	0.287986	0	0	6.63999	12.4522	UBE2N
Tetrahydrobiopterin (BH4) biosynthesis, recycling, salvage and regulation	1/10	0.153304	0.287986	0	0	6.63999	12.4522	AKT1
Regular glucocorticoid receptor pathway	3/82	0.153652	0.288014	0	0	2.27511	4.26144	CDK5;AKT1;MAPK1
Neurotrophin signaling pathway	4/126	0.155403	0.290667	0	0	1.96601	3.66018	MAP2K1;CAMK2D;AKT1;MAPK1
Response to elevated platelet cytosolic calcium	3/83	0.157595	0.292625	0	0	2.24656	4.15103	FLNA;ACTN4;TUBA4A
T cell signal transduction	3/83	0.157595	0.292625	0	0	2.24656	4.15103	MAP2K1;MAPK1;NCK1
Growth hormone receptor signaling	2/43	0.158139	0.292625	0	0	2.91924	5.38391	MAP2K1;MAPK1
Mitotic prometaphase	2/43	0.158139	0.292625	0	0	2.91924	5.38391	RAD21;CLASP1
PI3K class IB pathway in neutrophils	2/43	0.158139	0.292625	0	0	2.91924	5.38391	AKT1;ARF6
Developmental biology	10/420	0.158548	0.292756	0	0	1.46799	2.70359	ITGB1;MAP2K1;SMARCD3;CDK5;AKT1;MAPK1;ITGAV;CLASP1;NCK1;DNM2
Innate immune system	8/319	0.159005	0.292975	0	0	1.54652	2.84378	MAP2K1;PPP2R1A;PCBP2;UBE2N;MAPK1;UBE2L6;DAK;DNM2
Signaling by NGF	6/221	0.159683	0.293599	0	0	1.67571	3.0742	MAP2K1;PPP2R1A;AKT1;MAPK1;SQSTM1;DNM2
Cell junction organization	3/84	0.161569	0.295811	0	0	2.21871	4.04432	ITGB1;FLNA;RSU1
Small cell lung cancer	3/84	0.161569	0.295811	0	0	2.21871	4.04432	ITGB1;AKT1;ITGAV
Gastrin pathway	2/44	0.163962	0.298929	0	0	2.84959	5.1524	ITGB1;ITGAV
Valine, leucine and isoleucine degradation	2/44	0.163962	0.298929	0	0	2.84959	5.1524	MCCC2;OXCT1
Integrin cell surface interactions	3/85	0.165573	0.299929	0	0	2.19154	3.94114	ITGB1;AKT1;ITGAV
Myc active pathway	3/85	0.165573	0.299929	0	0	2.19154	3.94114	TFRC;TRRAP;RUVBL1
B lymphocyte cell surface molecules	1/11	0.167282	0.299929	0	0	5.97568	10.685	HLA-DRA
CDC6 association with the ORC-origin complex	1/11	0.167282	0.299929	0	0	5.97568	10.685	ORC5
Glutathione biosynthesis and recycling	1/11	0.167282	0.299929	0	0	5.97568	10.685	GCLC
Keratan sulfate degradation	1/11	0.167282	0.299929	0	0	5.97568	10.685	HEXB
Monocyte and its surface molecules	1/11	0.167282	0.299929	0	0	5.97568	10.685	ITGB1
Unwinding of DNA	1/11	0.167282	0.299929	0	0	5.97568	10.685	MCM7
Progesterone-mediated oocyte maturation	3/86	0.169607	0.301367	0	0	2.16503	3.84135	MAP2K1;AKT1;MAPK1
Deposition of new CENP-A-containing nucleosomes at the centromere	2/45	0.169823	0.301367	0	0	2.78318	4.93457	RUVBL1;HIST1H2BB
HNF3B pathway	2/45	0.169823	0.301367	0	0	2.78318	4.93457	TFRC;AKT1
Integrin-linked kinase signaling	2/45	0.169823	0.301367	0	0	2.78318	4.93457	RUVBL1;AKT1
RNA polymerase III transcription	2/45	0.169823	0.301367	0	0	2.78318	4.93457	POLR1C;POLR2K
Alpha-6 beta-1 and alpha-6 beta-4 integrin signaling	2/46	0.175719	0.310556	0	0	2.71979	4.72936	ITGB1;AKT1
Polo-like kinase 1 (PLK1) pathway	2/46	0.175719	0.310556	0	0	2.71979	4.72936	RAB1A;PPP2R1A
Transmembrane transport of small molecules	10/432	0.178892	0.313125	0	0	1.42536	2.453	NUP214;SLC4A7;TFRC;FTH1;TPR;ATP6V1H;ATP2A2;SLC25A10;SLC3A2;ATP6V0D1
Transcription	5/181	0.180265	0.313125	0	0	1.70402	2.91955	ERCC3;POLR1C;HIST1H2BB;SRSF7;POLR2K
Alanine and aspartate metabolism	1/12	0.181029	0.313125	0	0	5.43216	9.2841	GOT1
Gamma-aminobutyric acid receptor life cycle	1/12	0.181029	0.313125	0	0	5.43216	9.2841	UBQLN1
Inhibition of replication initiation of damaged DNA by RB1/E2F1	1/12	0.181029	0.313125	0	0	5.43216	9.2841	PPP2R1A
Parkin role in the ubiquitin-proteasomal pathway	1/12	0.181029	0.313125	0	0	5.43216	9.2841	UBE2L6
Platelet endothelial cell adhesion molecule 1 (PECAM1) interactions	1/12	0.181029	0.313125	0	0	5.43216	9.2841	ITGAV
Pyrimidine catabolism	1/12	0.181029	0.313125	0	0	5.43216	9.2841	NT5C3A
SODD/TNFR1 signaling pathway	1/12	0.181029	0.313125	0	0	5.43216	9.2841	TRADD
SRF and microRNAs in smooth muscle differentiation and proliferation	1/12	0.181029	0.313125	0	0	5.43216	9.2841	CAMK2D
Agrin in postsynaptic differentiation	2/47	0.181646	0.313125	0	0	2.65921	4.53581	ITGB1;MAPK1
LKB1 signaling events	2/47	0.181646	0.313125	0	0	2.65921	4.53581	SMARCD3;CTSD
Prostate cancer	3/89	0.181873	0.313125	0	0	2.08918	3.5609	MAP2K1;AKT1;MAPK1
Lipid and lipoprotein metabolism	11/489	0.186887	0.320305	0	0	1.3845	2.32216	PTDSS1;SMPD4;SMARCD3;SAR1B;OXCT1;HEXB;GPD2;AGPS;LSS;PI4K2A;FDFT1
ATM pathway	2/48	0.187603	0.320305	0	0	2.60127	4.35304	RPA1;UBE2N
Diurnally regulated genes with circadian orthologs	2/48	0.187603	0.320305	0	0	2.60127	4.35304	NCKAP1;PURA
Post-translational regulation of adherens junction stability and disassembly	2/48	0.187603	0.320305	0	0	2.60127	4.35304	DNM2;ARF6
TGF-beta signaling pathway	5/185	0.191506	0.320305	0	0	1.66581	2.75332	NUP214;ITGB1;MAP2K1;AKT1;MAPK1
Amino acid and oligopeptide SLC transporters	2/49	0.193587	0.320305	0	0	2.5458	4.18027	SLC25A10;SLC3A2
Deadenylation-dependent mRNA decay	2/49	0.193587	0.320305	0	0	2.5458	4.18027	DCP1A;LSM2
FoxO family signaling	2/49	0.193587	0.320305	0	0	2.5458	4.18027	USP7;AKT1
G alpha 12 pathway	2/49	0.193587	0.320305	0	0	2.5458	4.18027	MAP2K1;MAPK1
Glycerolipid metabolism	2/49	0.193587	0.320305	0	0	2.5458	4.18027	AGK;DAK
Advanced glycosylation endproduct receptor signaling	1/13	0.19455	0.320305	0	0	4.97923	8.15133	MAPK1
CBL-mediated ligand-induced downregulation of EGF receptors	1/13	0.19455	0.320305	0	0	4.97923	8.15133	SH3GLB1
Chemiosmotic coupling formation of ATP	1/13	0.19455	0.320305	0	0	4.97923	8.15133	ATP5C1
Chondroitin sulfate/dermatan sulfate degradation	1/13	0.19455	0.320305	0	0	4.97923	8.15133	HEXB
Death receptor signaling	1/13	0.19455	0.320305	0	0	4.97923	8.15133	TRADD
Downregulation of ERBB2-ERBB3 signaling	1/13	0.19455	0.320305	0	0	4.97923	8.15133	AKT1
HIV life cycle early phase	1/13	0.19455	0.320305	0	0	4.97923	8.15133	BANF1
Keap1-Nrf2 pathway	1/13	0.19455	0.320305	0	0	4.97923	8.15133	GCLC
Lck and Fyn tyrosine kinases in initiation of T cell receptor activation	1/13	0.19455	0.320305	0	0	4.97923	8.15133	HLA-DRA
Organic anion transporters	1/13	0.19455	0.320305	0	0	4.97923	8.15133	SLC25A10
PI3K class IB pathway	1/13	0.19455	0.320305	0	0	4.97923	8.15133	AKT1
PIP biosynthesis at the early endosome membrane	1/13	0.19455	0.320305	0	0	4.97923	8.15133	PI4K2A
Platelet adhesion to exposed collagen	1/13	0.19455	0.320305	0	0	4.97923	8.15133	ITGB1
Signaling by ERBB4	3/93	0.19858	0.326319	0	0	1.99592	3.22654	MAP2K1;AKT1;MAPK1
Translation factors	2/50	0.199594	0.327365	0	0	2.49263	4.0168	EEF1B2;EIF3H
Cell surface interactions at the vascular wall	3/94	0.202813	0.33027	0	0	1.97389	3.14928	ITGB1;ITGAV;SLC3A2
Metabolism of vitamins and cofactors	2/51	0.205624	0.33027	0	0	2.44164	3.86195	MTHFD1;GSTO1
Transport of inorganic cations/anions and amino acids/oligopeptides	3/95	0.207068	0.33027	0	0	1.95233	3.07436	SLC4A7;SLC25A10;SLC3A2
AKT phosphorylation of cytosolic targets	1/14	0.207849	0.33027	0	0	4.59598	7.22003	AKT1
Activation of Rac	1/14	0.207849	0.33027	0	0	4.59598	7.22003	NCK1
Adhesion and diapedesis of lymphocytes	1/14	0.207849	0.33027	0	0	4.59598	7.22003	ITGB1
DCC-mediated attractive signaling	1/14	0.207849	0.33027	0	0	4.59598	7.22003	NCK1
Glycosphingolipid biosynthesis: globo series	1/14	0.207849	0.33027	0	0	4.59598	7.22003	HEXB
HIV-1 early elongation complex formation	1/14	0.207849	0.33027	0	0	4.59598	7.22003	ERCC3
Hyaluronan metabolism	1/14	0.207849	0.33027	0	0	4.59598	7.22003	HEXB
Leading strand biosynthesis	1/14	0.207849	0.33027	0	0	4.59598	7.22003	PCNA
MAP kinase inactivation of SMRT corepressor	1/14	0.207849	0.33027	0	0	4.59598	7.22003	MAP2K1
Osteoblast signaling	1/14	0.207849	0.33027	0	0	4.59598	7.22003	ITGAV
Polyamine metabolism	1/14	0.207849	0.33027	0	0	4.59598	7.22003	GOT1
Retrograde neurotrophin signaling	1/14	0.207849	0.33027	0	0	4.59598	7.22003	DNM2
S1P/S1P4 pathway	1/14	0.207849	0.33027	0	0	4.59598	7.22003	MAPK1
Viral messenger RNA biosynthesis	1/14	0.207849	0.33027	0	0	4.59598	7.22003	POLR2K
Mitochondrial protein import	2/52	0.211673	0.335117	0	0	2.39268	3.71515	GRPEL1;ACO2
Signaling events mediated by stem cell factor receptor (c-Kit)	2/52	0.211673	0.335117	0	0	2.39268	3.71515	MAP2K1;AKT1
Mitochondrial pathway of apoptosis: BH3-only Bcl-2 family	3/97	0.215636	0.340768	0	0	1.9106	2.93117	C1QBP;AKT1;CTSD
Thrombin signaling through protease-activated receptors	2/53	0.217739	0.343465	0	0	2.34565	3.57584	ARFGEF2;MAPK1
Association of licensing factors with the pre-replicative complex	1/15	0.220928	0.344728	0	0	4.26748	6.44354	ORC5
Calcium signaling by HBx of hepatitis B virus	1/15	0.220928	0.344728	0	0	4.26748	6.44354	MAP2K1
Coagulation intrinsic pathway	1/15	0.220928	0.344728	0	0	4.26748	6.44354	C1QBP
Glycosphingolipid biosynthesis: ganglio series	1/15	0.220928	0.344728	0	0	4.26748	6.44354	HEXB
Mu-calpain pathway	1/15	0.220928	0.344728	0	0	4.26748	6.44354	ITGB1
TrkA receptor signaling pathway	1/15	0.220928	0.344728	0	0	4.26748	6.44354	AKT1
Calcineurin-dependent NFAT signaling role in lymphocytes	2/55	0.229915	0.355201	0	0	2.2569	3.31775	NUP214;KPNA2
Meiotic synapsis	2/55	0.229915	0.355201	0	0	2.2569	3.31775	RAD21;HIST1H2BB
TAp63 pathway	2/55	0.229915	0.355201	0	0	2.2569	3.31775	SMARCD3;FDXR
GnRH signaling pathway	3/101	0.232987	0.355201	0	0	1.83224	2.66916	MAP2K1;CAMK2D;MAPK1
Melanogenesis	3/101	0.232987	0.355201	0	0	1.83224	2.66916	MAP2K1;CAMK2D;MAPK1
RNA polymerase II transcription	3/101	0.232987	0.355201	0	0	1.83224	2.66916	ERCC3;SRSF7;POLR2K
Acetylation and deacetylation of RelA in the nucleus	1/16	0.233793	0.355201	0	0	3.98278	5.78825	TRADD
CRMPs in Sema3A signaling	1/16	0.233793	0.355201	0	0	3.98278	5.78825	CDK5
Cell death signaling by NRIF in the nucleus	1/16	0.233793	0.355201	0	0	3.98278	5.78825	SQSTM1
Control of cell cycle and breast tumor growth by estrogen-responsive protein Efp	1/16	0.233793	0.355201	0	0	3.98278	5.78825	CDK5
Other glycan degradation	1/16	0.233793	0.355201	0	0	3.98278	5.78825	HEXB
Other semaphorin interactions	1/16	0.233793	0.355201	0	0	3.98278	5.78825	ITGB1
Selenium metabolism and selenoproteins	1/16	0.233793	0.355201	0	0	3.98278	5.78825	RPL30
Serotonin receptor 2 and ELK-SRF/GATA4 signaling	1/16	0.233793	0.355201	0	0	3.98278	5.78825	MAP2K1
p75 neurotrophin receptor signaling via NF-kB	1/16	0.233793	0.355201	0	0	3.98278	5.78825	SQSTM1
Thromboxane A2 receptor signaling	2/56	0.236019	0.357956	0	0	2.215	3.1981	AKT1;TGM2
Signaling by ERBB2	3/102	0.237364	0.359367	0	0	1.81364	2.6083	MAP2K1;AKT1;MAPK1
Activation of mRNA upon binding of the cap-binding complex and eIFs, and subsequent binding to 43S	2/57	0.242133	0.361731	0	0	2.17461	3.08418	RPS5;EIF3H
Keratinocyte differentiation	2/57	0.242133	0.361731	0	0	2.17461	3.08418	MAP2K1;MAPK1
EGFR1 pathway	4/152	0.242829	0.361731	0	0	1.61847	2.29078	CDK5;HPCAL1;UBE2N;SQSTM1
Chagas disease	3/104	0.246161	0.361731	0	0	1.77755	2.49171	PPP2R1A;AKT1;MAPK1
Interleukin-4 signaling pathway	3/104	0.246161	0.361731	0	0	1.77755	2.49171	AKT1;HLA-DRA;MAPK1
Beta-catenin phosphorylation cascade	1/17	0.246445	0.361731	0	0	3.73366	5.22943	PPP2R1A
Branched-chain amino acid catabolism	1/17	0.246445	0.361731	0	0	3.73366	5.22943	MCCC2
Cells and molecules involved in local acute inflammatory response	1/17	0.246445	0.361731	0	0	3.73366	5.22943	ITGB1
Chylomicron-mediated lipid transport	1/17	0.246445	0.361731	0	0	3.73366	5.22943	SAR1B
Destabilization of mRNA by KSRP	1/17	0.246445	0.361731	0	0	3.73366	5.22943	AKT1
G1/S-specific transcription	1/17	0.246445	0.361731	0	0	3.73366	5.22943	PCNA
HIV-1 elongation complex formation in the absence of HIV-1 Tat	1/17	0.246445	0.361731	0	0	3.73366	5.22943	ERCC3
Integrin beta-5 pathway	1/17	0.246445	0.361731	0	0	3.73366	5.22943	ITGAV
Ion channel function in vascular endothelium	1/17	0.246445	0.361731	0	0	3.73366	5.22943	AKT1
PIP biosynthesis at the Golgi membrane	1/17	0.246445	0.361731	0	0	3.73366	5.22943	PI4K2A
Platelet sensitization by LDL	1/17	0.246445	0.361731	0	0	3.73366	5.22943	PPP2R1A
SUMOylation by RanBP2 regulates transcriptional repression	1/17	0.246445	0.361731	0	0	3.73366	5.22943	NUP214
Unblocking of NMDA receptor, glutamate binding and activation	1/17	0.246445	0.361731	0	0	3.73366	5.22943	CAMK2D
Fibroblast growth factor receptor pathway	3/105	0.250578	0.367175	0	0	1.76003	2.43585	MAP2K1;AKT1;MAPK1
Integrin signaling pathway	4/155	0.253587	0.370957	0	0	1.58607	2.17617	ITGB1;MAP2K1;AKT1;MAPK1
Corticosteroids and cardioprotection	1/18	0.258889	0.376171	0	0	3.51386	4.74847	AKT1
Nicotinic acetylcholine receptor role in the regulation of apoptosis	1/18	0.258889	0.376171	0	0	3.51386	4.74847	AKT1
Pre-NOTCH processing in Golgi	1/18	0.258889	0.376171	0	0	3.51386	4.74847	ATP2A2
Serotonin receptor 4/6/7 and NR3C signaling	1/18	0.258889	0.376171	0	0	3.51386	4.74847	MAP2K1
G alpha i pathway	3/108	0.263898	0.382806	0	0	1.70948	2.27736	MAP2K1;AKT1;MAPK1
FGF signaling pathway	2/61	0.266637	0.384914	0	0	2.02677	2.67912	AKT1;MAPK1
HIV genome transcription	2/61	0.266637	0.384914	0	0	2.02677	2.67912	ERCC3;POLR2K
Antigen-activated B-cell receptor generation of second messengers	5/211	0.269704	0.384914	0	0	1.45362	1.90487	MAP2K1;AKT1;HLA-DRA;MAPK1;NCK1
G-protein-independent seven transmembrane receptor signaling	1/19	0.271129	0.384914	0	0	3.31847	4.33114	MAPK1
Hypoxic and oxygen homeostasis regulation of HIF-1-alpha	1/19	0.271129	0.384914	0	0	3.31847	4.33114	OS9
IGF-1 receptor and longevity	1/19	0.271129	0.384914	0	0	3.31847	4.33114	AKT1
Inhibition of T cell receptor signaling by activated Csk	1/19	0.271129	0.384914	0	0	3.31847	4.33114	HLA-DRA
Platelet calcium homeostasis	1/19	0.271129	0.384914	0	0	3.31847	4.33114	ATP2A2
Ras activation upon calcium influx through NMDA receptor	1/19	0.271129	0.384914	0	0	3.31847	4.33114	CAMK2D
Resolution of abasic sites (AP sites)	1/19	0.271129	0.384914	0	0	3.31847	4.33114	PCNA
STAT3 pathway	1/19	0.271129	0.384914	0	0	3.31847	4.33114	MAPK1
Signaling by FGFR1 fusion mutants	1/19	0.271129	0.384914	0	0	3.31847	4.33114	TRIM24
Telomeres, telomerase, cellular aging, and immortality	1/19	0.271129	0.384914	0	0	3.31847	4.33114	AKT1
Shigellosis	2/62	0.272767	0.386606	0	0	1.99289	2.58903	ITGB1;MAPK1
Signaling by EGFR in cancer	3/111	0.277302	0.392391	0	0	1.66174	2.13143	MAP2K1;AKT1;MAPK1
Apoptotic signaling in response to DNA damage	1/20	0.283166	0.396159	0	0	3.14366	3.96642	AKT1
Gene expression regulation in pancreatic beta cells	1/20	0.283166	0.396159	0	0	3.14366	3.96642	AKT1
Golgi-associated vesicle biogenesis	1/20	0.283166	0.396159	0	0	3.14366	3.96642	DNM2
Nerve growth factor (NGF) pathway	1/20	0.283166	0.396159	0	0	3.14366	3.96642	MAP2K1
Peroxisomal lipid metabolism	1/20	0.283166	0.396159	0	0	3.14366	3.96642	AGPS
RNA polymerase III abortive and retractive initiation	1/20	0.283166	0.396159	0	0	3.14366	3.96642	POLR2K
Skeletal muscle hypertrophy is regulated via AKT/mTOR pathway	1/20	0.283166	0.396159	0	0	3.14366	3.96642	AKT1
Angiotensin II-stimulated signaling through G-proteins and beta-arrestin	2/64	0.285018	0.397465	0	0	1.9284	2.42054	MAP2K1;MAPK1
Validated nuclear estrogen receptor alpha network	2/64	0.285018	0.397465	0	0	1.9284	2.42054	PCNA;CTSD
mTOR signaling pathway	3/113	0.286276	0.398105	0	0	1.63136	2.04051	MAP2K1;AKT1;MAPK1
Purine metabolism	4/164	0.286397	0.398105	0	0	1.49617	1.87077	NT5C3A;POLR1C;PGM2;POLR2K
CD28-dependent PI3K/Akt signaling	1/21	0.295006	0.405882	0	0	2.98632	3.64558	AKT1
E-cadherin keratinocyte pathway	1/21	0.295006	0.405882	0	0	2.98632	3.64558	AKT1
IGF1 signaling pathway	1/21	0.295006	0.405882	0	0	2.98632	3.64558	MAP2K1
Nicotine activity on dopaminergic neurons	1/21	0.295006	0.405882	0	0	2.98632	3.64558	CDK5
Prion pathway	1/21	0.295006	0.405882	0	0	2.98632	3.64558	DNAJB1
T cell activation co-stimulatory signal	1/21	0.295006	0.405882	0	0	2.98632	3.64558	HLA-DRA
Fas signaling pathway	3/115	0.295272	0.405882	0	0	1.60206	1.95429	PDCD6;AKT1;MAPK1
Semaphorin interactions	2/66	0.297249	0.407952	0	0	1.86795	2.26617	ITGB1;CDK5
Adipocytokine signaling pathway	2/67	0.303353	0.414359	0	0	1.83912	2.19381	TRADD;AKT1
Telomerase regulation	2/67	0.303353	0.414359	0	0	1.83912	2.19381	AKT1;MAPK1
cAMP cell motility pathway inferred from amoeba model	2/67	0.303353	0.414359	0	0	1.83912	2.19381	MAP2K1;AKT1
AKT signaling pathway	1/22	0.306651	0.416237	0	0	2.84397	3.36171	AKT1
RNA polymerase II promoter escape	1/22	0.306651	0.416237	0	0	2.84397	3.36171	ERCC3
Smooth muscle contraction	1/22	0.306651	0.416237	0	0	2.84397	3.36171	TPM1
T cell receptor downstream signaling	1/22	0.306651	0.416237	0	0	2.84397	3.36171	UBE2N
CD8/T cell receptor downstream pathway	2/68	0.309448	0.418721	0	0	1.81116	2.12443	MAP2K1;MAPK1
Epithelial cell signaling in Helicobacter pylori infection	2/68	0.309448	0.418721	0	0	1.81116	2.12443	ATP6V1H;ATP6V0D1
Signaling by NOTCH	3/119	0.313311	0.423288	0	0	1.5465	1.79481	POGLUT1;POFUT1;ATP2A2
G alpha s pathway	3/120	0.317827	0.42512	0	0	1.53321	1.75744	PYGB;MAP2K1;MAPK1
Downregulation of SMAD2/3-SMAD4 transcriptional activity	1/23	0.318103	0.42512	0	0	2.71456	3.1092	TRIM33
Mitochondrial pathway of apoptosis: antiapoptotic Bcl-2 family	1/23	0.318103	0.42512	0	0	2.71456	3.1092	MAPK1
Progesterone-initiated oocyte maturation	1/23	0.318103	0.42512	0	0	2.71456	3.1092	MAPK1
Proximal tubule bicarbonate reclamation	1/23	0.318103	0.42512	0	0	2.71456	3.1092	SLC25A10
Signaling events mediated by the hedgehog family	1/23	0.318103	0.42512	0	0	2.71456	3.1092	AKT1
Th1/Th2 differentiation pathway	1/23	0.318103	0.42512	0	0	2.71456	3.1092	HLA-DRA
Fatty acid, triacylglycerol, and ketone body metabolism	4/173	0.319771	0.426506	0	0	1.41583	1.61426	SMARCD3;OXCT1;GPD2;FDFT1
CDC42 signaling events	2/70	0.321603	0.426506	0	0	1.75771	1.99401	EXOC7;MAPK1
MicroRNA regulation of DNA damage response	2/70	0.321603	0.426506	0	0	1.75771	1.99401	MCM7;CDK5
NCAM signaling for neurite out-growth	2/70	0.321603	0.426506	0	0	1.75771	1.99401	MAP2K1;MAPK1
Signaling events mediated by HDAC class I	2/70	0.321603	0.426506	0	0	1.75771	1.99401	NUP214;PRMT5
RIG-I-like receptor signaling pathway	2/71	0.327661	0.432826	0	0	1.73215	1.93269	TRADD;DAK
Rac1 cell motility signaling pathway	2/71	0.327661	0.432826	0	0	1.73215	1.93269	NCKAP1;CDK5
Lysosome vesicle biogenesis	1/24	0.329368	0.432826	0	0	2.59641	2.88352	DNM2
NF-kappaB signaling pathway	1/24	0.329368	0.432826	0	0	2.59641	2.88352	TRADD
Nicotinate and nicotinamide metabolism	1/24	0.329368	0.432826	0	0	2.59641	2.88352	NT5C3A
Triacylglyceride biosynthesis	1/24	0.329368	0.432826	0	0	2.59641	2.88352	AGPS
Sphingolipid metabolism	2/72	0.333705	0.437861	0	0	1.70732	1.87378	SMPD4;HEXB
Factors involved in megakaryocyte development and platelet production	3/125	0.340408	0.442683	0	0	1.47	1.58408	CDK5;KIF5B;AK3
Ck1/Cdk5 regulation by type 1 glutamate receptors	1/25	0.340446	0.442683	0	0	2.4881	2.68092	CDK5
G0 and early G1 pathway	1/25	0.340446	0.442683	0	0	2.4881	2.68092	PCNA
PIP2 hydrolysis	1/25	0.340446	0.442683	0	0	2.4881	2.68092	DAGLB
Regulatory RNA pathways	1/25	0.340446	0.442683	0	0	2.4881	2.68092	POLR2K
TPO signaling pathway	1/25	0.340446	0.442683	0	0	2.4881	2.68092	MAP2K1
E2F transcription factor network	2/74	0.345744	0.448897	0	0	1.65972	1.76272	PRMT5;TRRAP
ALK1 pathway	1/26	0.351343	0.453447	0	0	2.38845	2.4983	MAPK1
Fibroblast growth factor 1	1/26	0.351343	0.453447	0	0	2.38845	2.4983	TNPO1
PGC-1a regulation	1/26	0.351343	0.453447	0	0	2.38845	2.4983	CAMK2D
YAP1- and WWTR1 (TAZ)-stimulated gene expression	1/26	0.351343	0.453447	0	0	2.38845	2.4983	SMARCD3
CTCF pathway	1/27	0.362059	0.461772	0	0	2.29647	2.33309	CTCF
Collecting duct acid secretion	1/27	0.362059	0.461772	0	0	2.29647	2.33309	ATP6V0D1
Glucuronidation	1/27	0.362059	0.461772	0	0	2.29647	2.33309	PGM2
Insulin regulation of blood glucose	1/27	0.362059	0.461772	0	0	2.29647	2.33309	AKT1
Kinesins	1/27	0.362059	0.461772	0	0	2.29647	2.33309	KIF5B
Oxidative stress	1/27	0.362059	0.461772	0	0	2.29647	2.33309	GCLC
RORA activates circadian expression	1/27	0.362059	0.461772	0	0	2.29647	2.33309	SMARCD3
TNF/stress-related signaling	1/27	0.362059	0.461772	0	0	2.29647	2.33309	TRADD
Endosomal sorting complex required for transport (ESCRT) pathway	1/28	0.3726	0.472432	0	0	2.2113	2.18311	VTA1
G-protein beta-gamma signalling	1/28	0.3726	0.472432	0	0	2.2113	2.18311	AKT1
Multi-step regulation of transcription by PITX2	1/28	0.3726	0.472432	0	0	2.2113	2.18311	TRRAP
Nef in HIV-1 replication and disease pathogenesis	1/28	0.3726	0.472432	0	0	2.2113	2.18311	ATP6V1H
Glycerophospholipid metabolism	2/79	0.375509	0.474731	0	0	1.55155	1.5197	PTDSS1;GPD2
p73 transcription factor network	2/79	0.375509	0.474731	0	0	1.55155	1.5197	TUBA1A;NDUFS2
Cell adhesion molecules (CAMs)	3/133	0.3764	0.475164	0	0	1.37897	1.34739	ITGB1;HLA-DRA;ITGAV
Cardiac muscle contraction	2/80	0.381398	0.479261	0	0	1.53158	1.47631	TPM1;ATP2A2
BARD1 signaling events	1/29	0.382966	0.479261	0	0	2.13222	2.04652	PCNA
IGF1 pathway	1/29	0.382966	0.479261	0	0	2.13222	2.04652	AKT1
Lipoprotein metabolism	1/29	0.382966	0.479261	0	0	2.13222	2.04652	SAR1B
Skeletal myogenesis control by HDAC and calcium/calmodulin-dependent kinase (CaMK)	1/29	0.382966	0.479261	0	0	2.13222	2.04652	AKT1
Statin pathway	1/29	0.382966	0.479261	0	0	2.13222	2.04652	FDFT1
Platelet homeostasis	2/82	0.393102	0.484322	0	0	1.49314	1.39412	PPP2R1A;ATP2A2
SMAD2/3 nuclear pathway	2/82	0.393102	0.484322	0	0	1.49314	1.39412	AKT1;DCP1A
Asthma	1/30	0.393162	0.484322	0	0	2.05859	1.92176	HLA-DRA
Butanoate metabolism	1/30	0.393162	0.484322	0	0	2.05859	1.92176	OXCT1
Inactivation of GSK3 by Akt causes accumulation of beta-catenin in alveolar macrophages	1/30	0.393162	0.484322	0	0	2.05859	1.92176	AKT1
Nectin adhesion pathway	1/30	0.393162	0.484322	0	0	2.05859	1.92176	ITGAV
PDGFA signaling pathway	1/30	0.393162	0.484322	0	0	2.05859	1.92176	MAP2K1
Signaling by FGFR1 mutants	1/30	0.393162	0.484322	0	0	2.05859	1.92176	TRIM24
Signaling pathway from G-protein families	1/30	0.393162	0.484322	0	0	2.05859	1.92176	MAP2K1
TNFR1 signaling pathway	1/30	0.393162	0.484322	0	0	2.05859	1.92176	TRADD
Tumor necrosis factor (TNF) pathway	1/30	0.393162	0.484322	0	0	2.05859	1.92176	TRADD
Drug metabolism: cytochrome P450	2/83	0.398917	0.488339	0	0	1.47463	1.35519	GSTO1;MGST3
SLC-mediated transmembrane transport	5/251	0.399163	0.488339	0	0	1.21476	1.11562	NUP214;SLC4A7;TPR;SLC25A10;SLC3A2
Biological oxidations	3/139	0.403139	0.488339	0	0	1.31773	1.19712	GCLC;GSTO1;MGST3
Systemic lupus erythematosus	3/139	0.403139	0.488339	0	0	1.31773	1.19712	HLA-DRA;ACTN4;HIST1H2BB
Amino acid transport across the plasma membrane	1/31	0.40319	0.488339	0	0	1.98987	1.80749	SLC3A2
CD28 co-stimulation	1/31	0.40319	0.488339	0	0	1.98987	1.80749	AKT1
CD40/CD40L signaling	1/31	0.40319	0.488339	0	0	1.98987	1.80749	AKT1
Keratan sulfate/keratin metabolism	1/31	0.40319	0.488339	0	0	1.98987	1.80749	HEXB
One-carbon metabolism	1/31	0.40319	0.488339	0	0	1.98987	1.80749	MTHFD1
PD-1 signaling	1/31	0.40319	0.488339	0	0	1.98987	1.80749	HLA-DRA
Prostaglandin biosynthesis and regulation	1/31	0.40319	0.488339	0	0	1.98987	1.80749	ANXA4
RNA polymerase I promoter opening	1/31	0.40319	0.488339	0	0	1.98987	1.80749	HIST1H2BB
Differentiation pathway in PC12 cells	2/84	0.404706	0.488809	0	0	1.45657	1.31761	MAP2K1;AKT1
ECM-receptor interaction	2/84	0.404706	0.488809	0	0	1.45657	1.31761	ITGB1;ITGAV
Oncostatin M	6/311	0.407444	0.491429	0	0	1.17577	1.05567	MCM7;KIF5B;TPM1;PGK1;ITGAV;TGM2
NOD signaling pathway	2/85	0.410469	0.492027	0	0	1.43895	1.28132	UBE2N;MAPK1
TGF-beta regulation of skeletal system development	2/85	0.410469	0.492027	0	0	1.43895	1.28132	PPP2R1A;MAPK1
Alpha-synuclein signaling	1/32	0.413053	0.492027	0	0	1.92558	1.70256	MAPK1
Fibrin clot formation (clotting cascade)	1/32	0.413053	0.492027	0	0	1.92558	1.70256	C1QBP
Glycine, serine and threonine metabolism	1/32	0.413053	0.492027	0	0	1.92558	1.70256	GAMT
Packaging of telomere ends	1/32	0.413053	0.492027	0	0	1.92558	1.70256	HIST1H2BB
Pancreatic beta-cell development regulation	1/32	0.413053	0.492027	0	0	1.92558	1.70256	AKT1
Prothrombin activation intrinsic pathway	1/32	0.413053	0.492027	0	0	1.92558	1.70256	C1QBP
Serotonin HTR1 group and FOS pathway	1/32	0.413053	0.492027	0	0	1.92558	1.70256	MAP2K1
MAPK signaling pathway	6/314	0.416251	0.495156	0	0	1.16414	1.02033	MAP2K1;TRADD;AKT1;FLNA;MAPK1;FLNB
Fluoropyrimidine activity	1/33	0.422753	0.500142	0	0	1.86531	1.60597	UMPS
Glycoprotein VI-mediated activation cascade	1/33	0.422753	0.500142	0	0	1.86531	1.60597	AKT1
PIP biosynthesis at the plasma membrane	1/33	0.422753	0.500142	0	0	1.86531	1.60597	PI4K2A
Propanoate metabolism	1/33	0.422753	0.500142	0	0	1.86531	1.60597	SUCLG2
Androgen receptor signaling, proteolysis, and transcription regulation	2/88	0.427588	0.504484	0	0	1.38854	1.1797	AKT1;FLNA
Hematopoietic cell lineage	2/88	0.427588	0.504484	0	0	1.38854	1.1797	TFRC;HLA-DRA
Cysteine and methionine metabolism	1/34	0.432293	0.5059	0	0	1.80869	1.51687	GOT1
Ephrin receptor A forward pathway	1/34	0.432293	0.5059	0	0	1.80869	1.51687	CDK5
Fatty acid beta oxidation	1/34	0.432293	0.5059	0	0	1.80869	1.51687	GPD2
HIF-2-alpha transcription factor network	1/34	0.432293	0.5059	0	0	1.80869	1.51687	PGK1
Induction of apoptosis through DR3 and DR4/5 death receptors	1/34	0.432293	0.5059	0	0	1.80869	1.51687	TRADD
TOR signaling	1/34	0.432293	0.5059	0	0	1.80869	1.51687	AKT1
Phospholipid metabolism	4/205	0.438923	0.511352	0	0	1.18847	0.978626	PTDSS1;SMPD4;HEXB;PI4K2A
Base excision repair	1/35	0.441676	0.511352	0	0	1.75541	1.43448	PCNA
Cytokines and inflammatory response	1/35	0.441676	0.511352	0	0	1.75541	1.43448	HLA-DRA
Ether lipid metabolism	1/35	0.441676	0.511352	0	0	1.75541	1.43448	AGPS
Integrated cancer pathway	1/35	0.441676	0.511352	0	0	1.75541	1.43448	AKT1
Interleukin-2/PI3K pathway	1/35	0.441676	0.511352	0	0	1.75541	1.43448	AKT1
MEF2D role in T cell apoptosis	1/35	0.441676	0.511352	0	0	1.75541	1.43448	HLA-DRA
PIK3C1/AKT pathway	1/35	0.441676	0.511352	0	0	1.75541	1.43448	AKT1
Pathways in cancer	6/325	0.448392	0.518434	0	0	1.12336	0.901034	ITGB1;MAP2K1;TPR;AKT1;MAPK1;ITGAV
Ion transport by P-type ATPases	1/36	0.450905	0.519951	0	0	1.70517	1.35816	ATP2A2
PI3K/PLC/TRK pathway	1/36	0.450905	0.519951	0	0	1.70517	1.35816	AKT1
Allograft rejection	1/37	0.459981	0.528307	0	0	1.65772	1.28733	HLA-DRA
PI3K/AKT activation	1/37	0.459981	0.528307	0	0	1.65772	1.28733	AKT1
Platelet aggregation (plug formation)	1/37	0.459981	0.528307	0	0	1.65772	1.28733	AKT1
BMAL1-CLOCK/NPAS2 activates circadian expression	1/38	0.468908	0.535012	0	0	1.61283	1.22148	SMARCD3
Cyclin D-associated events in G1	1/38	0.468908	0.535012	0	0	1.61283	1.22148	PPP2R1A
EGFR interaction with phospholipase C-gamma	1/38	0.468908	0.535012	0	0	1.61283	1.22148	MAPK1
ERBB4 signaling events	1/38	0.468908	0.535012	0	0	1.61283	1.22148	MAPK1
Signaling events mediated by HDAC class II	1/38	0.468908	0.535012	0	0	1.61283	1.22148	NUP214
Myometrial relaxation and contraction pathways	3/155	0.472561	0.538471	0	0	1.17805	0.883055	CAMK2D;GSTO1;ATP2A2
TSH regulation of gene expression	2/97	0.477306	0.542172	0	0	1.25642	0.929245	PHLDB1;ATP2A2
G13 signaling pathway	1/39	0.477687	0.542172	0	0	1.57031	1.16014	CFL2
GAB1 signalosome	1/39	0.477687	0.542172	0	0	1.57031	1.16014	AKT1
Wnt signaling pathway and pluripotency	2/98	0.482667	0.547107	0	0	1.24327	0.90563	PPP2R4;PPP2R1A
Alpha-M beta-2 integrin signaling	1/41	0.494815	0.556506	0	0	1.49164	1.04948	AKT1
FOXM1 transcription factor network	1/41	0.494815	0.556506	0	0	1.49164	1.04948	MAP2K1
Graft-versus-host disease	1/41	0.494815	0.556506	0	0	1.49164	1.04948	HLA-DRA
Plasma membrane estrogen receptor signaling	1/41	0.494815	0.556506	0	0	1.49164	1.04948	AKT1
Transcriptional activity of SMAD2/SMAD3-SMAD4 heterotrimer	1/41	0.494815	0.556506	0	0	1.49164	1.04948	TRIM33
Tyrosine metabolism	1/41	0.494815	0.556506	0	0	1.49164	1.04948	GOT1
Pancreatic secretion	2/101	0.498547	0.559976	0	0	1.20541	0.839034	ATP2A2;RAB8A
Aldosterone-regulated sodium reabsorption	1/42	0.503168	0.562976	0	0	1.45519	0.999468	MAPK1
Netrin-1 signaling	1/42	0.503168	0.562976	0	0	1.45519	0.999468	NCK1
VEGF, hypoxia, and angiogenesis	1/42	0.503168	0.562976	0	0	1.45519	0.999468	AKT1
Beta-3 integrin cell surface interactions	1/43	0.511383	0.569225	0	0	1.42047	0.952617	ITGAV
Cleavage of growing transcript in the termination region	1/43	0.511383	0.569225	0	0	1.42047	0.952617	SRSF7
Porphyrin and chlorophyll metabolism	1/43	0.511383	0.569225	0	0	1.42047	0.952617	FTH1
Type 1 diabetes mellitus	1/43	0.511383	0.569225	0	0	1.42047	0.952617	HLA-DRA
G-protein-mediated events	1/44	0.519462	0.575261	0	0	1.38736	0.908668	MAPK1
Heart development	1/44	0.519462	0.575261	0	0	1.38736	0.908668	MAPK1
Lysine degradation	1/44	0.519462	0.575261	0	0	1.38736	0.908668	DLST
PI3K events in ERBB2 signaling	1/44	0.519462	0.575261	0	0	1.38736	0.908668	AKT1
Interleukin-12/STAT4 pathway	1/45	0.527409	0.581829	0	0	1.35576	0.867389	HLA-DRA
RhoA signaling pathway	1/45	0.527409	0.581829	0	0	1.35576	0.867389	ITGB1
Signaling by FGFR mutants	1/45	0.527409	0.581829	0	0	1.35576	0.867389	TRIM24
RhoA activity regulation	1/46	0.535224	0.58895	0	0	1.32557	0.828572	MYO9B
Syndecan 1 pathway	1/46	0.535224	0.58895	0	0	1.32557	0.828572	MAPK1
Actions of nitric oxide in the heart	1/47	0.54291	0.59514	0	0	1.29668	0.792028	AKT1
Nucleotide-binding domain, leucine rich repeat containing receptor (NLR) signaling pathways	1/47	0.54291	0.59514	0	0	1.29668	0.792028	UBE2N
Regulation of NFAT transcription factors	1/47	0.54291	0.59514	0	0	1.29668	0.792028	SLC3A2
Leptin influence on immune response	2/110	0.544271	0.595877	0	0	1.10445	0.671845	TFRC;BANF1
Metapathway biotransformation	3/174	0.549867	0.598127	0	0	1.04614	0.625674	AKR7A2;GSTO1;MGST3
Chondroitin sulfate/dermatan sulfate metabolism	1/48	0.55047	0.598127	0	0	1.26903	0.757589	HEXB
HES/HEY pathway	1/48	0.55047	0.598127	0	0	1.26903	0.757589	CAMK2D
Intestinal immune network for IgA production	1/48	0.55047	0.598127	0	0	1.26903	0.757589	HLA-DRA
Lipid digestion, mobilization, and transport	1/48	0.55047	0.598127	0	0	1.26903	0.757589	SAR1B
Presenilin action in Notch and Wnt signaling	1/48	0.55047	0.598127	0	0	1.26903	0.757589	MAPK1
Lipid metabolism regulation by peroxisome proliferator-activated receptor alpha (PPAR-alpha)	2/112	0.554031	0.601242	0	0	1.08426	0.640291	SMARCD3;FDFT1
Muscle contraction	1/49	0.557905	0.604688	0	0	1.24253	0.725097	TPM1
Phosphatidylinositol metabolism	1/50	0.565218	0.611084	0	0	1.21711	0.694414	PI4K2A
Type 2 diabetes mellitus	1/50	0.565218	0.611084	0	0	1.21711	0.694414	MAPK1
Amyloids	1/51	0.572409	0.618069	0	0	1.19271	0.665411	HIST1H2BB
Vascular smooth muscle contraction	2/116	0.573105	0.618069	0	0	1.046	0.582293	MAP2K1;MAPK1
Leukocyte transendothelial migration	2/117	0.57778	0.621849	0	0	1.03685	0.568776	ITGB1;ACTN4
Autoimmune thyroid disease	1/52	0.579483	0.621849	0	0	1.16926	0.637971	HLA-DRA
Drug metabolism: other enzymes	1/52	0.579483	0.621849	0	0	1.16926	0.637971	UMPS
Signaling events mediated by PTP1B	1/52	0.579483	0.621849	0	0	1.16926	0.637971	AKT1
Androgen receptor regulation of biosynthesis and transcription	1/53	0.586439	0.626983	0	0	1.14671	0.611986	TRIM24
JNK/MAPK pathway	1/53	0.586439	0.626983	0	0	1.14671	0.611986	HNRNPK
PI3K pathway	1/53	0.586439	0.626983	0	0	1.14671	0.611986	AKT1
Notch signaling pathway	2/121	0.596106	0.636532	0	0	1.00179	0.518265	POFUT1;AKT1
T cell receptor signaling in naive CD8+ T cells	1/55	0.60001	0.639912	0	0	1.10413	0.564	AKT1
Chemokine signaling pathway	3/189	0.605963	0.645381	0	0	0.961034	0.481417	MAP2K1;AKT1;MAPK1
Cytosolic DNA-sensing pathway	1/56	0.606628	0.645381	0	0	1.084	0.541826	POLR1C
p75 neurotrophin receptor-mediated signaling	2/124	0.609455	0.646883	0	0	0.977009	0.483805	AKT1;SQSTM1
Transmission across chemical synapses	3/190	0.609534	0.646883	0	0	0.955846	0.473201	CAMK2D;MYO6;MAPK1
Inositol phosphate metabolism	1/57	0.613137	0.647533	0	0	1.06459	0.520762	PI4K2A
Mechanism of gene regulation by peroxisome proliferators via PPAR-alpha	1/57	0.613137	0.647533	0	0	1.06459	0.520762	MAPK1
PI3K cascade	1/57	0.613137	0.647533	0	0	1.06459	0.520762	AKT1
SHP2 signaling	1/57	0.613137	0.647533	0	0	1.06459	0.520762	MAP2K1
HIV-1 Nef as negative effector of Fas and TNF	1/58	0.619539	0.653496	0	0	1.04586	0.500737	TRADD
RAGE pathway	1/60	0.632026	0.665857	0	0	1.0103	0.463552	ITGB1
Androgen receptor proteolysis and transcription regulation	1/61	0.638116	0.670641	0	0	0.993414	0.446276	AKT1
Ion channel transport	1/61	0.638116	0.670641	0	0	0.993414	0.446276	ATP2A2
Circadian rhythm	1/62	0.644105	0.676116	0	0	0.977079	0.42981	SMARCD3
Interleukin-4 regulation of apoptosis	4/267	0.645181	0.676424	0	0	0.90541	0.396773	MCM7;TMEM259;HPCAL1;UBE2L6
Folate metabolism	1/63	0.649996	0.680649	0	0	0.961271	0.414105	MTHFD1
Interferon alpha/beta signaling	1/64	0.655789	0.685886	0	0	0.945964	0.399117	IFI35
Interleukin-12-mediated signaling events	1/65	0.661487	0.689996	0	0	0.931136	0.384806	HLA-DRA
LPA receptor mediated events	1/65	0.661487	0.689996	0	0	0.931136	0.384806	AKT1
Adrenergic pathway	2/137	0.66342	0.689996	0	0	0.88234	0.362065	AKT1;MAPK1
Natural killer cell-mediated cytotoxicity	2/137	0.66342	0.689996	0	0	0.88234	0.362065	MAP2K1;MAPK1
Gastrin-CREB signaling pathway via PKC and MAPK	3/206	0.663702	0.689996	0	0	0.879785	0.360643	MAP2K1;MAPK1;DAGLB
Endochondral ossification	1/66	0.667091	0.691857	0	0	0.916764	0.371133	AKT1
Signaling by TGF-beta receptor complex	1/66	0.667091	0.691857	0	0	0.916764	0.371133	TRIM33
G alpha 13 pathway	1/67	0.672602	0.695906	0	0	0.902828	0.358063	AKT1
SIDS susceptibility pathways	1/67	0.672602	0.695906	0	0	0.902828	0.358063	CTCF
AMPK signaling	1/68	0.678022	0.700677	0	0	0.889307	0.345563	AKT1
G alpha q pathway	1/70	0.688595	0.710755	0	0	0.863442	0.322151	AKT1
Viral myocarditis	1/71	0.693752	0.715225	0	0	0.851064	0.311184	HLA-DRA
Myocyte adrenergic pathway	1/72	0.698823	0.719596	0	0	0.839034	0.300675	AKT1
Calcium regulation in the cardiac cell	2/149	0.707768	0.727189	0	0	0.809814	0.279903	CAMK2D;ATP2A2
Gastric acid secretion	1/74	0.708715	0.727189	0	0	0.815964	0.280938	CAMK2D
Wnt/calcium/cyclic GMP pathway	1/74	0.708715	0.727189	0	0	0.815964	0.280938	CAMK2D
Transcriptional regulation of white adipocyte differentiation	1/77	0.72295	0.740916	0	0	0.783635	0.254223	SMARCD3
Peroxisome	1/78	0.727539	0.743859	0	0	0.773418	0.246015	AGPS
Phosphatidylinositol signaling system	1/78	0.727539	0.743859	0	0	0.773418	0.246015	PI4K2A
Apoptosis modulation and signaling	1/80	0.73649	0.751238	0	0	0.753761	0.230545	TRADD
Nuclear beta-catenin signaling and target gene transcription regulation	1/80	0.73649	0.751238	0	0	0.753761	0.230545	TRRAP
ATM-dependent DNA damage response	1/82	0.745149	0.759175	0	0	0.735074	0.216238	MAPK1
Glycerophospholipid biosynthesis	1/86	0.761624	0.775049	0	0	0.70034	0.190704	PTDSS1
Neural crest differentiation	1/91	0.780733	0.793562	0	0	0.661263	0.163677	ITGB1
Calcium signaling pathway	2/178	0.795083	0.8072	0	0	0.675374	0.154869	CAMK2D;ATP2A2
Amoebiasis	1/105	0.826494	0.838107	0	0	0.571838	0.108971	ACTN4
Glycosaminoglycan metabolism	1/110	0.840415	0.851228	0	0	0.545467	0.0948345	HEXB
Neuronal system	3/283	0.848797	0.858712	0	0	0.635321	0.104152	CAMK2D;MYO6;MAPK1
Prolactin regulation of apoptosis	1/118	0.86041	0.869446	0	0	0.507962	0.0763702	FTH1
Immunoregulatory interactions between a lymphoid and a non-lymphoid cell	1/119	0.862727	0.870771	0	0	0.503632	0.0743648	ITGB1
Signal transduction	13/1020	0.864923	0.871972	0	0	0.760039	0.110293	ITGB1;MAP2K1;ATP2A2;MYO9B;DNM2;CDK5;AKT1;ATP6V1H;MAPK1;ITGAV;ATP6V0D1;DAGLB;NCK1
Rho GTPase cycle	1/123	0.871617	0.877698	0	0	0.48702	0.0669189	MYO9B
Integration of energy metabolism	1/125	0.875845	0.880931	0	0	0.479116	0.0635146	PPP2R1A
Adipogenesis	1/133	0.891411	0.895548	0	0	0.449894	0.0517149	CELF1
Jak-STAT signaling pathway	1/199	0.964116	0.967468	0	0	0.298916	0.0109234	AKT1
Generic transcription pathway	2/377	0.986759	0.989043	0	0	0.31374	0.00418193	SMARCD3;TRIM33
Signaling by GPCR	6/977	0.999027	0.999299	0	0	0.35662	0.000347257	MAP2K1;CDK5;PPP2R1A;AKT1;MAPK1;DAGLB
Olfactory transduction	1/432	0.999299	0.999299	0	0	0.135678	9.51846e-05	CAMK2D
